# Supplementary material for: Genome-Wide Runs of Homozygosity Reveal Inbreeding Levels and Trait-Associated Candidate Genes in Diverse Sheep Breeds
Source: Genes (Basel). 2025 Mar 7;16(3):316. doi: 10.3390/genes16030316 (PMC11942120; doi:10.3390/genes16030316)
Supplement: Supplementary file 1 [file genes-16-00316-s001.zip]

Archive with 2 entries (2 files):
- Supplementary Figure S1-S6.pdf
- Supplementary table S1-S6.xlsx
