# Supplementary material for: Genome-Wide Runs of Homozygosity Reveal Inbreeding Levels and Trait-Associated Candidate Genes in Diverse Sheep Breeds
Source: Genes (Basel). 2025 Mar 7;16(3):316. doi: 10.3390/genes16030316 (PMC11942120; doi:10.3390/genes16030316)
Supplement: Supplementary file 1 [file genes-16-00316-s001.zip › Supplementary table S1-S6.xlsx]

## Sheet: Table S1
Table S1. Summary of samples used in this study.
Breed origin/Genetic origin	Sampling locations	Breeds/populations	Codes	Individuals' ID	Sequencing depth	Coverage	Mapping rate	Categories	No. of SNPs	No. of INDELs	Accession No.	Raw Base (bp)	No. of raw reads	GC (%)	Q20 (%)	Q30 (%)	References
Africa	China	Dorper sheep (white head)	DPS	WDP142	19.5345	0.964592	0.984735	Improved	11846921	15650842	PRJNA624020	79834596000	532230640	43.62	94.91	88.1	Li et al. 2020
Africa	China	Dorper sheep (white head)	DPS	WDP147	18.9011	0.964825	0.983548	Improved	12174164	15660557	PRJNA624020	79049597100	526997314	43.36	94.41	87.29	Li et al. 2020
Africa	China	Dorper sheep (white head)	DPS	WDP149	18.8971	0.965085	0.984388	Improved	12286120	15666710	PRJNA624020	79023117000	526820780	43.55	94.63	87.66	Li et al. 2020
Africa	China	Dorper sheep (white head)	DPS	WDP153	20.3228	0.9648	0.984652	Improved	11927459	15655721	PRJNA624020	83375717100	555838114	43.51	95.02	88.38	Li et al. 2020
Africa	China	Dorper sheep (white head)	DPS	WDP155	18.6137	0.964853	0.984053	Improved	12168075	15660126	PRJNA624020	79196605500	527977370	43.58	94.14	86.73	Li et al. 2020
Africa	China	Dorper sheep (black head)	DPS	BDP357	19.9664	0.964864	0.983723	Improved	11891547	15665902	PRJNA624020	84369450000	562463000	43.59	94.39	87.25	Li et al. 2020
Africa	China	Dorper sheep (black head)	DPS	BDP370	19.2143	0.963847	0.984213	Improved	11539271	15637949	PRJNA624020	79093783200	527291888	43.52	94.84	88.07	Li et al. 2020
Africa	China	Dorper sheep (black head)	DPS	BDP358	20.3637	0.965387	0.984899	Improved	11977416	15676827	PRJNA624020	82588397700	550589318	43.47	95.26	88.91	Li et al. 2020
Africa	China	Dorper sheep (black head)	DPS	BDP360	19.1312	0.964576	0.982628	Improved	12022573	15660143	PRJNA624020	79562491200	530416608	43.73	94.81	87.95	Li et al. 2020
Africa	China	Dorper sheep (black head)	DPS	BDP369	19.9446	0.964415	0.984568	Improved	11801735	15659636	PRJNA624020	80149233000	534328220	43.5	95.32	89.11	Li et al. 2020
Asia	China	Small Tailed Han sheep	SXW	SXW30	22.0363	0.965126	0.984591	Landraces	12183058	15677539	PRJNA624020	88016394900	586775966	43.51	95.39	89.01	Li et al. 2020
Asia	China	Small Tailed Han sheep	SXW	SXW19	20.0949	0.964919	0.983097	Landraces	12168769	15662376	PRJNA624020	87100320600	580668804	43.91	93.94	85.87	Li et al. 2020
Asia	China	Small Tailed Han sheep	SXW	SXW29	19.1918	0.964276	0.984494	Landraces	12184275	15657431	PRJNA624020	80303301000	535355340	43.94	94.83	87.8	Li et al. 2020
Asia	China	Small Tailed Han sheep	SXW	SXW16	18.957	0.964404	0.982298	Landraces	12226856	15661265	PRJNA624020	78813378000	525422520	43.95	94.95	88.2	Li et al. 2020
Asia	China	Small Tailed Han sheep	SXW	SXW17	20.5692	0.965329	0.983111	Landraces	12154006	15672092	PRJNA624020	88242286800	588281912	43.61	94.09	86.2	Li et al. 2020
Asia	China	Small Tailed Han sheep	SXW	SXW20	20.4102	0.965319	0.983033	Landraces	12173704	15671359	PRJNA624020	85689421800	571262812	43.59	94.44	86.83	Li et al. 2020
Asia	China	Small Tailed Han sheep	SXW	SXW23	21.2437	0.965931	0.981402	Landraces	12334678	15687369	PRJNA624020	88129475400	587529836	44.02	95.05	88.16	Li et al. 2020
Asia	China	Small Tailed Han sheep	SXW	SXW25	20.5507	0.964946	0.983992	Landraces	12122217	15671749	PRJNA624020	86778202200	578521348	44.22	95.04	88.34	Li et al. 2020
Asia	China	Small Tailed Han sheep	SXW	SXW26	21.7291	0.965344	0.983722	Landraces	12247649	15664896	PRJNA624020	90324871800	602165812	43.5	94.63	87.52	Li et al. 2020
Asia	China	Small Tailed Han sheep	SXW	SXW28	21.2245	0.964834	0.983507	Landraces	12107755	15655348	PRJNA624020	87352585200	582350568	43.65	94.95	88.03	Li et al. 2020
Asia	China	Wadi sheep	WDS	WDS123	18.0184	0.956663	0.988117	Landraces	11932424	15462439	PRJNA624020	109870633800	732470892	40.07	98.48	96.51	Li et al. 2020
Asia	China	Wadi sheep	WDS	WDS14	16.7344	0.956587	0.987443	Landraces	12001890	15462416	PRJNA624020	109293887700	728625918	39.58	98.49	96.515	Li et al. 2020
Asia	China	Wadi sheep	WDS	WDS109	21.4152	0.955005	0.98722	Landraces	11966423	15433030	PRJNA624020	99900723900	666004826	38.82	98.285	95.93	Li et al. 2020
Asia	China	Wadi sheep	WDS	WDS112	18.3601	0.955136	0.987938	Landraces	11450811	15427432	PRJNA624020	100845877800	672305852	38.965	98.36	96.09	Li et al. 2020
Asia	China	Wadi sheep	WDS	WDS149	23.1148	0.963154	0.988037	Landraces	12148083	15562159	PRJNA624020	106109617200	707397448	40.575	96.955	92.66	Li et al. 2020
Asia	China	Wadi sheep	WDS	WDS53	19.6513	0.962309	0.988114	Landraces	11973945	15558339	PRJNA624020	94988483700	633256558	41.02	97.6	93.76	Li et al. 2020
Asia	China	Wadi sheep	WDS	WDS60	17.9317	0.96194	0.987855	Landraces	11972214	15540383	PRJNA624020	91118180700	607454538	41.42	96.74	91.65	Li et al. 2020
Asia	China	Wadi sheep	WDS	WDS115	21.3264	0.956878	0.987847	Landraces	11993377	15467721	PRJNA645671	/	320646693	/	/	/	Deng et al. 2020
Asia	China	Wadi sheep	WDS	WDS121	25.3404	0.957931	0.987359	Landraces	12056737	15500091	PRJNA645671	/	402851653	/	/	/	Deng et al. 2020
Asia	China	Wadi sheep	WDS	WDS50	25.9277	0.96426	0.988125	Landraces	12245678	15607969	PRJNA645671	/	413919262	/	/	/	Deng et al. 2020
Asia	China	Wadi sheep	WDS	WDS102	22.5885	0.95636	0.987857	Landraces	12025349	15473028	PRJNA624020	93804088800	625360592	39.92	98.285	95.895	Li et al. 2020
Asia	China	Wadi sheep	WDS	WDS148	20.1647	0.96219	0.987912	Landraces	11965578	15544755	PRJNA624020	89909758500	599398390	40.345	96.94	92.645	Li et al. 2020
Asia	China	Wadi sheep	WDS	WDS163	22.6269	0.963283	0.988707	Landraces	12079618	15568227	PRJNA624020	107965641900	719770946	41.015	97.02	92.77	Li et al. 2020
Asia	China	Wadi sheep	WDS	WDS65	20.8575	0.963737	0.988223	Landraces	12109945	15569304	/	#N/A	#N/A	#N/A	#N/A	#N/A	Lv et al. 2021
Asia	China	Wadi sheep	WDS	WDS96	18.8662	0.962873	0.988207	Landraces	11955892	15559702	/	#N/A	#N/A	#N/A	#N/A	#N/A	Lv et al. 2021
Asia	China	Wadi sheep	WDS	WDS98	19.5001	0.962745	0.988673	Landraces	12135310	15556342	/	#N/A	#N/A	#N/A	#N/A	#N/A	Lv et al. 2021
Asia	China	Wadi sheep	WDS	WDS201	22.1286	0.962614	0.987809	Landraces	11891103	15548167	/	#N/A	#N/A	#N/A	#N/A	#N/A	Lv et al. 2021
Asia	China	Wadi sheep	WDS	WDS202	28.0107	0.964917	0.988296	Landraces	12177783	15619392	/	#N/A	#N/A	#N/A	#N/A	#N/A	Lv et al. 2021
Asia	China	Wadi sheep	WDS	WDS150	22.309	0.96497	0.987908	Landraces	12158057	15595052	/	#N/A	#N/A	#N/A	#N/A	#N/A	Lv et al. 2021
Asia	China	Wadi sheep	WDS	WDS108	19.2909	0.955734	0.98852	Landraces	11840226	15388414	/	#N/A	#N/A	#N/A	#N/A	#N/A	Lv et al. 2021
Asia	China	Sishui Fur sheep	SSS	SSS44	17.3625	0.965954	0.985032	Landraces	11457181	15638288	PRJNA624020	77841619800	518944132	44.17	94.32	87.16	Li et al. 2020
Asia	China	Sishui Fur sheep	SSS	SSS45	17.9116	0.96694	0.985085	Landraces	11867802	15664502	PRJNA624020	80213840700	534758938	44	94.37	87.27	Li et al. 2020
Asia	China	Sishui Fur sheep	SSS	SSS46	17.4735	0.966077	0.985162	Landraces	11387926	15639471	PRJNA624020	78380874000	522539160	43.91	94.29	87.06	Li et al. 2020
Asia	China	Sishui Fur sheep	SSS	SSS32	17.9191	0.967704	0.984464	Landraces	12046283	15677790	PRJNA624020	78814664700	525431098	43.7	94.41	87.36	Li et al. 2020
Asia	China	Sishui Fur sheep	SSS	SSS35	17.3084	0.967124	0.98358	Landraces	12107655	15659900	PRJNA624020	78069359100	520462394	44.3	94.52	87.5	Li et al. 2020
Asia	China	Sishui Fur sheep	SSS	SSS37	17.6502	0.967871	0.983296	Landraces	12074300	15686105	PRJNA624020	78597598200	523983988	43.88	94.12	86.8	Li et al. 2020
Asia	China	Sishui Fur sheep	SSS	SSS39	17.3421	0.967756	0.982642	Landraces	12094853	15687139	PRJNA624020	78456791400	523045276	43.98	94.09	86.77	Li et al. 2020
Asia	China	Sishui Fur sheep	SSS	SSS40	17.4475	0.967236	0.984107	Landraces	12037549	15671130	PRJNA624020	78314918400	522099456	43.89	94.22	86.98	Li et al. 2020
Asia	China	Sishui Fur sheep	SSS	SSS41	17.7	0.967345	0.981745	Landraces	11729898	15672302	PRJNA624020	77921746500	519478310	43.64	94.36	87.19	Li et al. 2020
Asia	China	Sishui Fur sheep	SSS	SSS43	17.7851	0.96698	0.983811	Landraces	11686209	15663619	PRJNA624020	79131132900	527540886	44.08	94.36	87.17	Li et al. 2020
Asia	China	Large Tailed Han sheep	HDW	HDW47	17.6975	0.964232	0.98555	Landraces	12109122	15646097	PRJNA624020	79256279400	528375196	43.98	94.33	87.2	Li et al. 2020
Asia	China	Large Tailed Han sheep	HDW	HDW51	17.9558	0.964201	0.984072	Landraces	12143850	15642707	PRJNA624020	80041860600	533612404	43.63	94.06	86.56	Li et al. 2020
Asia	China	Large Tailed Han sheep	HDW	HDW52	18.4005	0.964989	0.985903	Landraces	12196974	15660360	PRJNA624020	83428612500	556190750	43.89	94	86.47	Li et al. 2020
Asia	China	Large Tailed Han sheep	HDW	HDW48	18.1767	0.964543	0.984715	Landraces	12072854	15656303	PRJNA624020	80081882700	533879218	43.79	94.42	87.33	Li et al. 2020
Asia	China	Large Tailed Han sheep	HDW	HDW49	18.526	0.964575	0.984631	Landraces	12129182	15647873	PRJNA624020	80696511000	537976740	43.38	94.75	87.91	Li et al. 2020
Asia	China	Large Tailed Han sheep	HDW	HDW50	17.1951	0.96372	0.981665	Landraces	11969466	15607072	PRJNA624020	76432250100	509548334	43.23	93.31	85	Li et al. 2020
Asia	China	Large Tailed Han sheep	HDW	HDW54	17.3478	0.963875	0.985373	Landraces	12093745	15625897	PRJNA624020	80647409400	537649396	44.1	93.66	85.8	Li et al. 2020
Asia	China	Large Tailed Han sheep	HDW	HDW56	17.6127	0.964051	0.986359	Landraces	12160888	15631939	PRJNA624020	80167086900	534447246	43.72	93.88	86.22	Li et al. 2020
Asia	China	Large Tailed Han sheep	HDW	HDW59	17.5663	0.964201	0.98542	Landraces	12109646	15631705	PRJNA624020	79873501800	532490012	43.59	93.87	86.22	Li et al. 2020
Asia	China	Large Tailed Han sheep	HDW	HDW60	17.835	0.964286	0.985053	Landraces	12045023	15639645	PRJNA624020	80298543900	535323626	43.62	94.09	86.7	Li et al. 2020
Asia	China	Hu sheep	HUS	HU62	18.1317	0.964418	0.984199	Landraces	12155003	15639008	PRJNA624020	83358204600	555721364	43.86	94.13	86.7	Li et al. 2020
Asia	China	Hu sheep	HUS	HU65	17.4223	0.963722	0.985116	Landraces	12055981	15620089	PRJNA624020	79573227300	530488182	44.33	94.2	86.93	Li et al. 2020
Asia	China	Hu sheep	HUS	HU69	17.753	0.964361	0.985866	Landraces	12066334	15640169	PRJNA624020	80272099200	535147328	44.01	94.06	86.67	Li et al. 2020
Asia	China	Hu sheep	HUS	HU63	17.8746	0.964392	0.983284	Landraces	12117537	15638187	PRJNA624020	82239071400	548260476	43.63	94.06	86.66	Li et al. 2020
Asia	China	Hu sheep	HUS	HU64	17.7019	0.964033	0.9849	Landraces	12100915	15625804	PRJNA624020	80793239100	538621594	44.07	94.14	86.89	Li et al. 2020
Asia	China	Hu sheep	HUS	HU66	17.8544	0.964015	0.984012	Landraces	12098763	15620516	PRJNA624020	79658493900	531056626	43.47	94.15	86.81	Li et al. 2020
Asia	China	Hu sheep	HUS	HU68	17.4747	0.964021	0.984886	Landraces	12077463	15616987	PRJNA624020	80450895300	536339302	43.75	93.88	86.32	Li et al. 2020
Asia	China	Hu sheep	HUS	HU73	17.0783	0.963917	0.983661	Landraces	11976412	15630004	PRJNA624020	79067306700	527115378	43.9	93.5	85.63	Li et al. 2020
Asia	China	Hu sheep	HUS	HU75	17.8943	0.964532	0.98537	Landraces	12138384	15644485	PRJNA624020	80627361900	537515746	43.81	93.85	86.19	Li et al. 2020
Asia	China	Hu sheep	HUS	HU76	18.008	0.964032	0.985649	Landraces	12077323	15627339	PRJNA624020	81402580500	542683870	44.05	93.88	86.33	Li et al. 2020
Asia	China	Tan sheep	TAN	TAN79	19.2256	0.964644	0.984752	Landraces	12106683	15654063	PRJNA624020	84005523600	560036824	43.53	94.23	86.9	Li et al. 2020
Asia	China	Tan sheep	TAN	TAN86	20.1103	0.964615	0.985866	Landraces	12080012	15653758	PRJNA624020	82726782300	551511882	43	94.69	87.69	Li et al. 2020
Asia	China	Tan sheep	TAN	TAN87	18.7046	0.96421	0.985915	Landraces	12104563	15635958	PRJNA624020	77743261200	518288408	43.56	94.55	87.41	Li et al. 2020
Asia	China	Tan sheep	TAN	TAN78	18.7502	0.964375	0.983411	Landraces	12081394	15648924	PRJNA624020	80105661300	534037742	43.37	94.41	87.21	Li et al. 2020
Asia	China	Tan sheep	TAN	TAN80	19.3327	0.964248	0.985049	Landraces	12133415	15647854	PRJNA624020	78808538100	525390254	43	94.81	87.94	Li et al. 2020
Asia	China	Tan sheep	TAN	TAN82	19.062	0.964427	0.985845	Landraces	12195450	15644433	PRJNA624020	77661363000	517742420	43.17	94.59	87.49	Li et al. 2020
Asia	China	Tan sheep	TAN	TAN88	20.4197	0.964812	0.985665	Landraces	12154217	15659164	PRJNA624020	83278554900	555190366	42.99	94.69	87.78	Li et al. 2020
Asia	China	Tan sheep	TAN	TAN89	18.8218	0.964427	0.984909	Landraces	12146839	15643014	PRJNA624020	78967532100	526450214	43.11	94.39	87.25	Li et al. 2020
Asia	China	Tan sheep	TAN	TAN90	19.3548	0.964586	0.984924	Landraces	12171263	15643962	PRJNA624020	80371773900	535811826	43.16	94.59	87.53	Li et al. 2020
Asia	China	Tan sheep	TAN	TAN91	19.9224	0.964	0.985536	Landraces	12096685	15634665	PRJNA624020	84026041500	560173610	43.44	94.6	87.56	Li et al. 2020
Asia	China	Altay sheep	ALS	AL117	19.553	0.965072	0.986764	Landraces	12303877	15668808	PRJNA624020	79855767900	532371786	43.56	94.75	87.73	Li et al. 2020
Asia	China	Altay sheep	ALS	AL118	22.5239	0.965636	0.985909	Landraces	12065996	15679293	PRJNA624020	92241279300	614941862	43.48	94.75	87.78	Li et al. 2020
Asia	China	Altay sheep	ALS	AL119	20.5788	0.965112	0.986676	Landraces	12302152	15670056	PRJNA624020	82961742900	553078286	43.61	95	88.25	Li et al. 2020
Asia	China	Altay sheep	ALS	AL109	20.1406	0.96473	0.98503	Landraces	12248705	15657151	PRJNA624020	83167425600	554449504	43.02	94.59	87.52	Li et al. 2020
Asia	China	Altay sheep	ALS	AL111	18.3895	0.964398	0.986488	Landraces	12230308	15644218	PRJNA624020	80046952800	533646352	43.55	93.56	85.71	Li et al. 2020
Asia	China	Altay sheep	ALS	AL113	18.9505	0.964457	0.986118	Landraces	12232712	15646601	PRJNA624020	79745512200	531636748	43.28	94.05	86.63	Li et al. 2020
Asia	China	Altay sheep	ALS	AL114	18.8889	0.963503	0.986319	Landraces	12017350	15621587	PRJNA624020	81077726100	540518174	43.62	93.88	86.27	Li et al. 2020
Asia	China	Altay sheep	ALS	AL115	18.6279	0.964399	0.987112	Landraces	12230122	15639598	PRJNA624020	80941428600	539609524	43.33	93.16	85	Li et al. 2020
Asia	China	Altay sheep	ALS	AL116	19.1305	0.964941	0.986838	Landraces	12268481	15657194	PRJNA624020	81556398000	543709320	43.22	93.59	85.76	Li et al. 2020
Asia	China	Altay sheep	ALS	AL120	19.4158	0.964478	0.986601	Landraces	12240872	15650535	PRJNA624020	79863221700	532421478	43.73	94.67	87.61	Li et al. 2020
Asia	China	Bashibai sheep	BSB	BSB123	19.398	0.964841	0.98622	Landraces	12110840	15659269	PRJNA624020	80041370700	533609138	43.89	94.49	87.31	Li et al. 2020
Asia	China	Bashibai sheep	BSB	BSB126	19.3911	0.965353	0.986178	Landraces	12226273	15677873	PRJNA624020	79903719900	532691466	43.5	94.36	87.11	Li et al. 2020
Asia	China	Bashibai sheep	BSB	BSB128	21.0277	0.965333	0.9866	Landraces	12223537	15672453	PRJNA624020	86450826900	576338846	43.84	94.67	87.62	Li et al. 2020
Asia	China	Bashibai sheep	BSB	BSB129	20.2682	0.964978	0.986729	Landraces	12112314	15661638	PRJNA624020	82922791500	552818610	43.4	94.56	87.47	Li et al. 2020
Asia	China	Bashibai sheep	BSB	BSB130	20.2154	0.965871	0.98512	Landraces	14175617	15676267	PRJNA624020	82106373000	547375820	43.38	94.69	87.64	Li et al. 2020
Asia	China	Bashibai sheep	BSB	BSB136	19.3117	0.964391	0.986856	Landraces	12090806	15653243	PRJNA624020	78596601000	523977340	43.68	94.86	87.97	Li et al. 2020
Asia	China	Bashibai sheep	BSB	BSB137	20.9067	0.965066	0.987101	Landraces	12210940	15668279	PRJNA624020	85718005800	571453372	43.73	94.84	87.96	Li et al. 2020
Asia	China	Bashibai sheep	BSB	BSB139	19.5789	0.965133	0.985626	Landraces	13080562	15657757	PRJNA624020	79600471800	530669812	43.3	94.84	87.94	Li et al. 2020
Asia	China	Bashibai sheep	BSB	BSB140	20.7406	0.965721	0.986435	Landraces	13473333	15675928	PRJNA624020	85128459300	567523062	43.47	95.23	88.91	Li et al. 2020
Asia	China	Bashibai sheep	BSB	BSB141	19.0509	0.964688	0.98673	Landraces	12223569	15665979	PRJNA624020	77389768800	515931792	43.37	95.4	89.19	Li et al. 2020
Asia	China	Cele Black sheep	CLS	CLS222	19.6734	0.963929	0.986576	Landraces	11972317	15648727	PRJNA624020	79877954400	532519696	43.28	95.97	90.53	Li et al. 2020
Asia	China	Cele Black sheep	CLS	CLS226	19.6347	0.96385	0.98738	Landraces	11984709	15644634	PRJNA624020	79937481600	532916544	43.17	96.19	90.89	Li et al. 2020
Asia	China	Cele Black sheep	CLS	CLS234	20.509	0.96427	0.987999	Landraces	12120462	15657995	PRJNA624020	83390660100	555937734	42.66	96.69	91.91	Li et al. 2020
Asia	China	Cele Black sheep	CLS	CLS227	19.4359	0.963765	0.987286	Landraces	12135954	15643179	PRJNA624020	80357620200	535717468	43.33	95.83	90.2	Li et al. 2020
Asia	China	Cele Black sheep	CLS	CLS228	19.2074	0.963637	0.987004	Landraces	11980930	15641706	PRJNA624020	77697486600	517983244	43	96.31	91.08	Li et al. 2020
Asia	China	Cele Black sheep	CLS	CLS233	19.5854	0.964267	0.98638	Landraces	12165228	15663080	PRJNA624020	81153139200	541020928	43.3	95.9	90.28	Li et al. 2020
Asia	China	Cele Black sheep	CLS	CLS235	22.1842	0.964773	0.98708	Landraces	12222096	15666531	PRJNA624020	87346128600	582307524	43.78	96.04	90.42	Li et al. 2020
Asia	China	Cele Black sheep	CLS	CLSA	20.4034	0.964128	0.986775	Landraces	12199040	15654088	PRJNA624020	80814218100	538761454	43.69	95.84	89.97	Li et al. 2020
Asia	China	Cele Black sheep	CLS	CLSB	20.1344	0.964292	0.984453	Landraces	12011086	15655721	PRJNA624020	81698646000	544657640	43.76	95.19	88.81	Li et al. 2020
Asia	China	Cele Black sheep	CLS	CLSD	20.3126	0.964475	0.983348	Landraces	12130484	15656047	PRJNA624020	83129271900	554195146	43.76	95.34	89.07	Li et al. 2020
Asia	China	Duolang sheep	DLS	DLS249	21.3766	0.965168	0.982705	Improved	12139384	15676382	PRJNA624020	86063113200	573754088	43.25	95.34	89.03	Li et al. 2020
Asia	China	Duolang sheep	DLS	DLS305	20.4332	0.967832	0.985927	Improved	12140096	15701996	PRJNA624020	80213757300	534758382	43.61	95.69	89.66	Li et al. 2020
Asia	China	Duolang sheep	DLS	DLS313	24.4547	0.968562	0.986871	Improved	12045465	15714858	PRJNA624020	95510849100	636738994	43.45	95.84	89.94	Li et al. 2020
Asia	China	Duolang sheep	DLS	DLS309	22.0941	0.968183	0.98574	Improved	12114013	15711468	PRJNA624020	88818285000	592121900	43.88	95.64	89.56	Li et al. 2020
Asia	China	Duolang sheep	DLS	DLS311	21.7396	0.968107	0.986444	Improved	12104032	15714169	PRJNA624020	86680719000	577871460	43.63	95.58	89.39	Li et al. 2020
Asia	China	Duolang sheep	DLS	DLS317	19.9286	0.967579	0.985047	Improved	12066615	15692252	PRJNA624020	78612376500	524082510	43.53	95.88	89.97	Li et al. 2020
Asia	China	Duolang sheep	DLS	DLS325	19.6854	0.964256	0.984181	Improved	12160412	15658979	PRJNA624020	79131686100	527544574	43.45	95.58	89.44	Li et al. 2020
Asia	China	Duolang sheep	DLS	DLS333	19.2924	0.964443	0.985403	Improved	12234662	15661125	PRJNA624020	79070646300	527137642	43.66	95.27	88.75	Li et al. 2020
Asia	China	Duolang sheep	DLS	DLS334	21.6334	0.964895	0.986109	Improved	12153453	15669382	PRJNA624020	88040378400	586935856	43.66	95.44	89.11	Li et al. 2020
Asia	China	Duolang sheep	DLS	DLS348	19.9894	0.96445	0.983121	Improved	12066324	15651007	PRJNA624020	82747913400	551652756	43.39	95.07	88.46	Li et al. 2020
Asia	China	Waggir sheep	WGR	2N	20.7405	0.966354	0.984607	Landraces	11895586	15664190	PRJNA624020	79698913500	531326090	44.05	96.58	91.81	Li et al. 2020
Asia	China	Waggir sheep	WGR	5N	23.7202	0.965065	0.985067	Landraces	12392466	15682010	PRJNA624020	91407623400	609384156	43.82	96.52	91.69	Li et al. 2020
Asia	China	Waggir sheep	WGR	6N	20.1818	0.964269	0.98509	Landraces	12314447	15666658	PRJNA624020	79863663600	532424424	43.56	96.56	91.77	Li et al. 2020
Asia	China	Waggir sheep	WGR	1N	21.825	0.967582	0.982445	Landraces	11737704	15705618	PRJNA624020	86641479000	577609860	43.72	95.83	90.55	Li et al. 2020
Asia	China	Waggir sheep	WGR	3N	24.0461	0.965208	0.984789	Landraces	12356665	15679740	PRJNA624020	96179901300	641199342	43.47	96.77	92.09	Li et al. 2020
Asia	China	Waggir sheep	WGR	7N	22.3099	0.964163	0.9848	Landraces	12162518	15662505	PRJNA624020	85296653400	568644356	43.72	96.56	91.78	Li et al. 2020
Asia	China	Waggir sheep	WGR	8N	22.9355	0.965304	0.984012	Landraces	12308249	15684839	PRJNA624020	93228032400	621520216	43.4	96.04	90.75	Li et al. 2020
Asia	China	Waggir sheep	WGR	9N	24.2629	0.964561	0.983021	Landraces	12001145	15667250	PRJNA624020	97904589600	652697264	43.53	96.44	91.44	Li et al. 2020
Asia	China	Waggir sheep	WGR	10	21.7971	0.968558	0.984867	Landraces	12242495	15715975	PRJNA624020	88509433200	590062888	43.63	95.97	90.63	Li et al. 2020
Asia	China	Waggir sheep	WGR	11N	23.0316	0.965556	0.98373	Landraces	12349015	15688698	PRJNA624020	94491574800	629943832	43.71	94.85	88.64	Li et al. 2020
Europe	China	Chinese Merino sheep (fine wool)	MFW	MFW157	22.1832	0.965618	0.985687	Improved	11923972	15684274	PRJNA624020	88194677400	587964516	42.98	95.91	90.22	Li et al. 2020
Europe	China	Chinese Merino sheep (fine wool)	MFW	MFW159	22.8681	0.966048	0.983982	Improved	11931533	15696754	PRJNA624020	95348978700	635659858	43.57	95.88	90.38	Li et al. 2020
Europe	China	Chinese Merino sheep (fine wool)	MFW	MFW170	22.2928	0.965323	0.986628	Improved	11939834	15681913	PRJNA624020	86044559700	573630398	42.91	96.4	91.33	Li et al. 2020
Europe	China	Chinese Merino sheep (fine wool)	MFW	MFW160	20.4936	0.964862	0.986045	Improved	11927102	15681565	PRJNA624020	80535288000	536901920	42.72	96.3	91.09	Li et al. 2020
Europe	China	Chinese Merino sheep (fine wool)	MFW	MFW161	22.3467	0.965633	0.986887	Improved	11928600	15691809	PRJNA624020	89359975200	595733168	42.86	96.42	91.35	Li et al. 2020
Europe	China	Chinese Merino sheep (fine wool)	MFW	MFW163	17.4508	0.965466	0.984547	Improved	11895150	15656802	PRJNA624020	76773479100	511823194	43.4	93.34	85	Li et al. 2020
Europe	China	Chinese Merino sheep (fine wool)	MFW	MFW164	21.5884	0.964504	0.987612	Improved	11401001	15670465	PRJNA624020	85580202600	570534684	43.01	96.36	91.22	Li et al. 2020
Europe	China	Chinese Merino sheep (fine wool)	MFW	MFW165	21.2877	0.965413	0.986482	Improved	11949143	15690773	PRJNA624020	85104051600	567360344	42.94	96.2	90.9	Li et al. 2020
Europe	China	Chinese Merino sheep (fine wool)	MFW	MFW167	23.6941	0.96607	0.984882	Improved	11956986	15707015	PRJNA624020	97937141700	652914278	43.61	96.44	91.44	Li et al. 2020
Europe	China	Chinese Merino sheep (fine wool)	MFW	MFW169	24.6341	0.966162	0.987514	Improved	11966240	15705505	PRJNA624020	94995345000	633302300	42.64	96.1	90.71	Li et al. 2020
Europe	China	Chinese Merino sheep (super fine wool)	MSF	MSF173	21.6268	0.965006	0.984783	Improved	11903129	15679791	PRJNA624020	86809304100	578728694	43.87	95.56	89.48	Li et al. 2020
Europe	China	Chinese Merino sheep (super fine wool)	MSF	MSF177	20.8767	0.964962	0.987432	Improved	11935365	15674901	PRJNA624020	80525460000	536836400	42.98	96.08	90.69	Li et al. 2020
Europe	China	Chinese Merino sheep (super fine wool)	MSF	MSF181	25.8282	0.966675	0.985492	Improved	11904307	15707863	PRJNA624020	101934630600	679564204	42.77	95.61	89.69	Li et al. 2020
Europe	China	Chinese Merino sheep (super fine wool)	MSF	MSF174	23.944	0.965971	0.985485	Improved	11939544	15696107	PRJNA624020	96468782700	643125218	43.85	95.35	89.07	Li et al. 2020
Europe	China	Chinese Merino sheep (super fine wool)	MSF	MSF175	18.8273	0.965456	0.98503	Improved	11666499	15658308	PRJNA624020	83732427900	558216186	43.73	93.26	85	Li et al. 2020
Europe	China	Chinese Merino sheep (super fine wool)	MSF	MSF176	17.6909	0.964898	0.98514	Improved	11837240	15638921	PRJNA624020	79189483500	527929890	43.7	93.26	85	Li et al. 2020
Europe	China	Chinese Merino sheep (super fine wool)	MSF	MSF180	20.2938	0.964456	0.986651	Improved	11521752	15656143	PRJNA624020	80572297200	537148648	43.14	95.38	89.24	Li et al. 2020
Europe	China	Chinese Merino sheep (super fine wool)	MSF	MSF184	20.731	0.965501	0.985924	Improved	11879167	15676868	PRJNA624020	85779786300	571865242	42.86	95.19	88.95	Li et al. 2020
Europe	China	Chinese Merino sheep (super fine wool)	MSF	MSF186	21.0742	0.965387	0.986963	Improved	11968171	15681527	PRJNA624020	81180009600	541200064	42.24	95.81	90.12	Li et al. 2020
Europe	China	Chinese Merino sheep (super fine wool)	MSF	MSF190	19.3125	0.964227	0.985812	Improved	11660505	15660758	PRJNA624020	79127202300	527514682	43.15	95.82	90.12	Li et al. 2020
Europe	Finland	Finnsheep	FIN	FINN300	20.89	0.963822	0.986533	Landraces	11955564	15651773	PRJNA624020	84807708900	565384726	44.4	95.81	89.84	Li et al. 2020
Europe	Finland	Finnsheep	FIN	FINN303	20.7493	0.963751	0.987999	Landraces	11960615	15652424	PRJNA624020	84587411400	563916076	44.05	95.9	90.09	Li et al. 2020
Europe	Finland	Finnsheep	FIN	FINN304	20.008	0.962988	0.987815	Landraces	11573366	15637696	PRJNA624020	81609276300	544061842	43.78	95.65	89.71	Li et al. 2020
Europe	Finland	Finnsheep	FIN	FINN305	24.082	0.964329	0.988107	Landraces	11941827	15664924	PRJNA624020	95813371800	638755812	43.66	96.22	90.81	Li et al. 2020
Europe	Finland	Finnsheep	FIN	FINN306	19.3464	0.96309	0.988026	Landraces	11885178	15643595	PRJNA624020	77994904500	519966030	43.8	96.06	90.5	Li et al. 2020
Europe	Finland	Finnsheep	FIN	FINN307	22.9406	0.964419	0.988216	Landraces	11939484	15670237	PRJNA624020	90384943200	602566288	43.75	96.4	91.17	Li et al. 2020
Europe	Finland	Finnsheep	FIN	FINN313	22.786	0.964483	0.988628	Landraces	12061610	15670857	PRJNA624020	90305548200	602036988	43.72	96.25	90.85	Li et al. 2020
Europe	Finland	Finnsheep	FIN	FINN314	20.9022	0.963928	0.984618	Landraces	11821010	15627689	PRJNA624020	84865565400	565770436	43.86	95.69	89.8	Li et al. 2020
Europe	Finland	Finnsheep	FIN	FINN315	19.933	0.963829	0.984954	Landraces	11973991	15645817	PRJNA624020	79860599700	532403998	43.88	95.98	90.31	Li et al. 2020
Europe	Finland	Finnsheep	FIN	FINN317	22.365	0.964258	0.984565	Landraces	11932652	15655176	PRJNA624020	90073062300	600487082	43.78	95.86	90.09	Li et al. 2020
Europe	the Netherlands	Ouessant	OUE	Ouessant24802	19.276	0.962388	0.986068	Landraces	10976327	15625951	PRJNA624020	79792430700	531949538	43.87	95.67	90	Li et al. 2020
Europe	the Netherlands	Ouessant	OUE	Ouessant24946	19.0405	0.962595	0.984046	Landraces	11128652	15636373	PRJNA624020	77571813900	517145426	43.84	96.45	91.55	Li et al. 2020
Europe	the Netherlands	Ouessant	OUE	Ouessant24947	21.968	0.961982	0.985901	Landraces	10525744	15618454	PRJNA624020	86626898400	577512656	43.7	97.2	93.06	Li et al. 2020
Europe	the Netherlands	Ouessant	OUE	OUE0331	21.146	0.962956	0.9849	Landraces	10985513	15636275	PRJNA624020	85280950200	568539668	43.7	96.31	91.22	Li et al. 2020
Europe	the Netherlands	Ouessant	OUE	OUE81037	19.7087	0.96209	0.981583	Landraces	10499032	15614325	PRJNA624020	80114501400	534096676	43.9	96.27	91.15	Li et al. 2020
Europe	the Netherlands	Ouessant	OUE	OUE72647	21.1258	0.965825	0.983876	Landraces	10629589	15667563	PRJNA624020	85031224200	566874828	43.75	96.42	91.45	Li et al. 2020
Europe	the Netherlands	Ouessant	OUE	Ouessant24948	19.2157	0.962443	0.984836	Landraces	10680110	15624151	PRJNA624020	78861350400	525742336	43.65	95.88	90.35	Li et al. 2020
Europe	the Netherlands	Ouessant	OUE	Ouessant24949	19.5906	0.96279	0.983823	Landraces	10945095	15635841	PRJNA624020	80116361700	534109078	43.64	96.01	90.78	Li et al. 2020
Europe	the Netherlands	Ouessant	OUE	Ouessant24951	19.7704	0.961195	0.983888	Landraces	10284428	15601070	PRJNA624020	79322928600	528819524	43.66	96.38	91.44	Li et al. 2020
Europe	the Netherlands	Ouessant	OUE	Ouessant24953	20.2911	0.963647	0.977906	Landraces	11170212	15662000	PRJNA624020	82853228400	552354856	43.78	96.39	91.44	Li et al. 2020
Europe	the Netherlands	Solognote	SOL	Solognote24727	19.5853	0.962913	0.987565	Landraces	10903641	15616591	PRJNA624020	79735276500	531568510	43.67	95.06	88.52	Li et al. 2020
Europe	the Netherlands	Solognote	SOL	Solognote24728	19.7446	0.966924	0.986009	Landraces	11267408	15661155	PRJNA624020	84294480600	561963204	44.08	94.21	86.98	Li et al. 2020
Europe	the Netherlands	Solognote	SOL	Solognote24729	21.5902	0.966675	0.987165	Landraces	11149700	15658367	PRJNA624020	90019720200	600131468	44.11	95.16	88.68	Li et al. 2020
Europe	the Netherlands	Solognote	SOL	Solognote24730	20.4862	0.963473	0.986762	Landraces	11141072	15616308	PRJNA624020	87632613000	584217420	43.58	93.73	86.06	Li et al. 2020
Europe	the Netherlands	Solognote	SOL	Solognote24731	19.9255	0.96638	0.987827	Landraces	11048129	15659574	PRJNA624020	81262691400	541751276	43.48	94.88	88.16	Li et al. 2020
Europe	the Netherlands	Solognote	SOL	Solognote24732	19.5163	0.963525	0.986823	Landraces	11246400	15630510	PRJNA624020	79678014900	531186766	43.59	94.88	88.03	Li et al. 2020
Europe	the Netherlands	Solognote	SOL	Solognote24733	19.8063	0.963506	0.986477	Landraces	11358438	15635968	PRJNA624020	81834619800	545564132	43.58	94.64	87.72	Li et al. 2020
Europe	the Netherlands	Solognote	SOL	Solognote24734	20.0987	0.963373	0.987977	Landraces	11259745	15632633	PRJNA624020	81281056200	541873708	43.42	95.02	88.26	Li et al. 2020
Europe	the Netherlands	Solognote	SOL	Solognote24735	20.1717	0.9632	0.988062	Landraces	11237885	15617809	PRJNA624020	81756064800	545040432	43.64	95.07	88.48	Li et al. 2020
Europe	the Netherlands	Solognote	SOL	Solognote24736	19.9684	0.966587	0.986351	Landraces	11119537	15669217	PRJNA624020	80498158800	536654392	43.3	94.86	88.07	Li et al. 2020
Europe	China	East Friesian Dairy sheep	EFR	EFR208	23.041	0.963151	0.980341	Improved	11002319	15620974	PRJNA624020	94300461900	628669746	42.8	96.41	91.59	Li et al. 2020
Europe	China	East Friesian Dairy sheep	EFR	EFR212	20.0099	0.962145	0.985147	Improved	11222154	15593846	PRJNA624020	80897989200	539319928	43.64	95.27	89.17	Li et al. 2020
Europe	China	East Friesian Dairy sheep	EFR	EFR213	21.5402	0.964898	0.982105	Improved	11929836	15662925	PRJNA624020	87322942800	582152952	43.45	95.21	89.09	Li et al. 2020
Europe	China	East Friesian Dairy sheep	EFR	EFR215	20.0323	0.963773	0.984065	Improved	11880928	15634236	PRJNA624020	82846587900	552310586	44.19	95.47	89.6	Li et al. 2020
Europe	China	East Friesian Dairy sheep	EFR	EFR216	21.2472	0.964178	0.985964	Improved	11737963	15643420	PRJNA624020	85172782500	567818550	43.55	95.5	89.68	Li et al. 2020
Europe	China	East Friesian Dairy sheep	EFR	EFR219	19.1531	0.963572	0.985229	Improved	11890821	15635654	PRJNA624020	78651744900	524344966	43.59	95.63	89.81	Li et al. 2020
Europe	Germany	East Friesian Dairy sheep	EFR	VF-02	20.1025	0.968172	0.986824	Improved	11674655	15697611	PRJNA624020	82369876500	549132510	43.83	95.53	89.72	Li et al. 2020
Europe	Germany	East Friesian Dairy sheep	EFR	VF-06	19.4856	0.963891	0.986388	Improved	11628414	15635985	PRJNA624020	80222980200	534819868	43.62	95.25	89.22	Li et al. 2020
Europe	Germany	East Friesian Dairy sheep	EFR	VF-10	22.5922	0.964428	0.987164	Improved	11598062	15652189	PRJNA624020	93561807600	623745384	43.83	95.52	89.75	Li et al. 2020
Europe	Germany	East Friesian Dairy sheep	EFR	VF-12	20.4932	0.96386	0.987377	Improved	11573909	15637506	PRJNA624020	84167497500	561116650	43.61	95.48	89.68	Li et al. 2020
Europe	China	Suffolk sheep	SFK	SFK193	19.6565	0.964159	0.97672	Improved	11649288	15647128	PRJNA624020	78108392400	520722616	43.12	95.59	89.59	Li et al. 2020
Europe	China	Suffolk sheep	SFK	SFK194	20.9092	0.964325	0.987084	Improved	11593746	15656146	PRJNA624020	83665068300	557767122	43.36	94.81	88.06	Li et al. 2020
Europe	China	Suffolk sheep	SFK	SFK198	20.187	0.96326	0.987966	Improved	11099195	15629608	PRJNA624020	83725144800	558167632	42.17	95.86	90.32	Li et al. 2020
Europe	China	Suffolk sheep	SFK	SFK195	22.4811	0.965014	0.988607	Improved	11780327	15674479	PRJNA624020	92848039200	618986928	42.38	96.14	90.84	Li et al. 2020
Europe	China	Suffolk sheep	SFK	SFK197	18.7978	0.963989	0.9858	Improved	11507978	15642835	PRJNA624020	80672550300	537817002	42.48	95.31	89.23	Li et al. 2020
Europe	China	Suffolk sheep	SFK	SFK201	22.5987	0.964644	0.988337	Improved	11790782	15664962	PRJNA624020	93961092600	626407284	42.73	96.29	91.16	Li et al. 2020
Europe	China	Suffolk sheep	SFK	SFK203	19.4807	0.963181	0.98751	Improved	11524247	15628502	PRJNA624020	78843852600	525625684	43.27	95.53	89.44	Li et al. 2020
Europe	China	Suffolk sheep	SFK	SFK204	18.5949	0.963456	0.98512	Improved	11579578	15633515	PRJNA624020	79757260500	531715070	43.22	94.85	88.22	Li et al. 2020
Europe	China	Suffolk sheep	SFK	SFK205	19.4349	0.963969	0.987891	Improved	11752795	15648719	PRJNA624020	80708288400	538055256	43.33	95.07	88.5	Li et al. 2020
Europe	China	Suffolk sheep	SFK	SFK206	18.9528	0.963658	0.986236	Improved	11630582	15646147	PRJNA624020	78539539500	523596930	43.19	94.95	88.3	Li et al. 2020
Europe	the Netherlands	Gotland	GOT	Gotland24512	19.1856	0.963756	0.985942	Improved	11201071	15632387	PRJNA624020	80302803900	535352026	43.43	94.54	87.55	Li et al. 2020
Europe	the Netherlands	Gotland	GOT	Gotland24513	19.063	0.962683	0.988199	Improved	11427842	15609425	PRJNA624020	80302222500	535348150	44.03	94.93	88.19	Li et al. 2020
Europe	the Netherlands	Gotland	GOT	Gotland24514	19.2627	0.96715	0.984455	Improved	11405075	15684368	PRJNA624020	79672857600	531152384	43.09	94.47	87.37	Li et al. 2020
Europe	the Netherlands	Gotland	GOT	Gotland24506	19.8944	0.96383	0.988757	Improved	11540799	15629852	PRJNA624020	82375856400	549172376	44.09	95.53	89.31	Li et al. 2020
Europe	the Netherlands	Gotland	GOT	Gotland24507	19.9531	0.963947	0.987923	Improved	11672770	15645583	PRJNA624020	80321153100	535474354	43.08	95.13	88.56	Li et al. 2020
Europe	the Netherlands	Gotland	GOT	Gotland24508	19.6938	0.963622	0.987779	Improved	11559444	15638924	PRJNA624020	79831721100	532211474	43.3	95.13	88.58	Li et al. 2020
Europe	the Netherlands	Gotland	GOT	Gotland24510	19.4683	0.966429	0.986363	Improved	10897380	15658413	PRJNA624020	80542340700	536948938	43.52	94.8	88	Li et al. 2020
Europe	the Netherlands	Gotland	GOT	Gotland24515	19.4128	0.966306	0.986592	Improved	11366401	15672822	PRJNA624020	78281566200	521877108	43.67	96.02	90.72	Li et al. 2020
Europe	the Netherlands	Gotland	GOT	Gotland24516	19.8	0.966467	0.984654	Improved	11431036	15678848	PRJNA624020	80293858500	535292390	43.96	96	90.62	Li et al. 2020
Europe	the Netherlands	Gotland	GOT	Gotland24517	19.8768	0.963513	0.985539	Improved	11364382	15652320	PRJNA624020	79215289800	528101932	43.52	96.38	91.37	Li et al. 2020

## Sheet: Table S2
Table S2. The candidate genes for European high fecundity trait in the ROH islands in FIN and GOT sheep.
Chromosome	Start (bp)	End (bp)	Genes name
1	260628008	260659985	CPA3
1	260676497	260715862	CPB1
1	260934674	260987525	AGTR1
2	125567251	125567380	LOC114113402
2	125780371	125781162	LOC101106660
5	117059218	117104062	WDR36
5	117206304	117209309	LOC105615338
5	117230551	117506278	CAMK4
10	28245289	28912136	NBEA
10	28412335	28413865	LOC105611535
10	28414249	28414320	TRNAE-UUC
10	28461098	28465956	MAB21L1
10	28578861	28581524	LOC105611536
10	28912725	29177757	LOC105611533
10	39834430	39834866	LOC101120586
10	40893165	40895454	LOC101120503
10	40929682	40929788	LOC114116733
10	46481906	46481977	TRNAW-CCA
10	46718252	46718936	LOC101121784
10	47100017	47935617	KLHL1
11	41715381	41717591	LOC114117015
11	41728885	41728991	LOC114117046
11	41759959	41765892	LOC114116986
11	41763150	41763824	BHLHA9
13	51733092	51734145	LOC101117953
13	51846750	51847940	LOC101118207
13	51880999	51893805	LOC101110166
13	53011706	53049221	SMOX
13	53225840	53339852	RNF24
13	53344894	53360595	PANK2
13	53401593	53413404	MAVS
13	53440800	53444637	AP5S1
13	53453652	53463270	CDC25B
13	53475019	53477660	CENPB
13	53477952	53483823	SPEF1
13	53488947	53502085	C13H20orf27
13	53502467	53519604	HSPA12B
13	53544043	53562187	SIGLEC1
13	53568344	53583020	ADAM33
13	53584675	53589623	GFRA4
13	53597696	53782752	ATRN
13	53638828	53640731	LOC105616775
13	53841904	54064609	C13H20orf194
13	53855233	53859301	LOC101111990
14	49323349	49341301	LOC114117891
14	49357146	49365826	LRFN3
14	49385122	49385194	TRNAG-CCC
14	49395480	49396568	SDHAF1
14	49402827	49408062	SYNE4
14	49408276	49414112	ALKBH6
14	49414506	49429154	CLIP3
14	49429243	49443055	THAP8
14	49443566	49494622	WDR62
14	49498001	49500018	OVOL3
14	49500027	49501590	POLR2I
14	49501849	49510258	TBCB
14	49507530	49529612	LOC114117763
14	49525890	49533013	CAPNS1
14	49533569	49583736	ZNF565
14	49533569	49535164	LOC101121285
14	49535368	49540344	LOC114117766
14	49583841	49605130	ZNF146
14	49629095	49654727	ZNF567
14	49652887	49652958	TRNAW-CCA
14	49654795	49677241	ZNF461
14	49681481	49715585	ZNF382
14	52601764	52613865	LOC105602071
14	52624815	52636313	LOC101121539
14	52641883	52645055	LOC114117895
14	52645170	52654348	EGLN2
14	52655801	52664998	RAB4B
14	52665725	52669507	MIA
14	52669596	52680611	SNRPA
14	52680772	52699952	C14H19orf54
14	52688994	52706662	ITPKC
14	52709733	52726935	COQ8B
14	52727418	52751622	NUMBL
14	52774838	52801816	LTBP4
14	52806279	52818613	SHKBP1
14	52819018	52894689	SPTBN4

## Sheet: Table S3
Table S3. The candidate genes for Asian high fecundity trait in the ROH islands in HUS, WDS and SXW sheep.
Chromosome	Start (bp)	End (bp)	Genes name
1	127687875	127785584	ADCY10
1	127805681	127832830	MPC2
1	127833014	128017966	DCAF6
1	127904109	127905338	LOC114110818
1	128028167	128084934	GPR161
1	275117819	275587370	STAG1
1	275546276	275576142	LOC114110249
1	275591909	275686953	PCCB
1	275742463	275774234	MSL2
1	275775107	276014116	PPP2R3A
1	275799260	275799331	TRNAC-GCA
2	125567251	125567380	LOC114113402
2	125780371	125781162	LOC101106660
2	126088526	126089650	LOC101117569
2	133329492	133334717	LOC114113058
2	133467414	133468235	LOC101120641
2	133610267	133611122	LOC101122056
2	133696603	133839603	FSIP2
2	229812239	231104709	SPAG16
2	230156367	230156507	LOC114113457
2	234976024	234997791	RUFY4
2	234999192	235017259	CXCR2
2	235037174	235041976	CXCR1
2	235080593	235108826	ARPC2
2	235083838	235083974	LOC114113395
2	235113582	235117469	GPBAR1
2	235117762	235122695	AAMP
2	235123019	235126629	LOC114108633
2	235126538	235144273	TMBIM1
2	235170441	235191713	LOC101109335
2	235198981	235205041	CATIP
2	235206042	235206330	LOC101110035
2	235214167	235225318	SLC11A1
2	235226958	235235952	CTDSP1
2	235232696	235232780	MIR26B
2	235245208	235269193	VIL1
2	235269194	235358410	USP37
2	235358866	235389884	CNOT9
2	235400447	235424557	PLCD4
2	235425256	235444612	ZNF142
2	235444672	235448631	LOC101111607
2	235449080	235457303	RNF25
2	235457378	235489150	STK36
2	235496500	235529554	TTLL4
4	75633955	75634487	LOC101104988
4	75678909	75682308	EVX1
4	75724265	75729630	HOXA13
4	75735230	75744878	LOC105606592
4	75739211	75742949	HOXA11
4	75749595	75754014	HOXA10
4	75755163	75762202	HOXA9
4	75763591	75770868	HOXA7
4	75771776	75776439	LOC114114528
4	75776598	75782906	HOXA6
4	75780501	75782916	HOXA5
4	75793610	75795987	HOXA4
4	75801563	75809871	LOC114114527
4	75801811	75816700	HOXA3
4	75820346	75823464	HOXA2
4	75823594	75827489	LOC105606593
4	75827514	75830381	HOXA1
5	88869892	88903809	LOC114114962
5	88937466	88938587	LOC101103893
5	117059218	117104062	WDR36
5	117206304	117209309	LOC105615338
5	117230551	117506278	CAMK4
6	87107981	87108052	TRNAY-GUA
6	88156520	88156898	LOC106991226
6	129290040	129305205	LOC101105412
6	129307646	129319510	RNF212
6	129348458	129360579	FGFRL1
6	129360516	129362877	LOC114115366
6	129370554	129390257	IDUA
6	129385953	129389491	SLC26A1
6	129390452	129393937	LOC105613208
6	129402182	129413422	DGKQ
6	129412789	129434545	TMEM175
6	129434751	129483529	GAK
6	129493913	129535681	CPLX1
6	129551196	129602072	PCGF3
6	129627167	129635510	SLC49A3
6	129636044	129637895	LOC114115368
6	129637970	129639510	ATP5ME
6	129640824	129668872	PDE6B
6	129669846	129683183	LOC101108751
6	129686238	129691494	LOC105613214
6	129692426	129693556	LOC114115369
6	129708323	129748880	PIGG
9	85260524	86043692	VPS13B
9	85763680	85765125	LOC114116390
9	85827916	85828529	LOC106991327
9	86047279	86049616	LOC105609912
10	8580807	8582591	LOC101105926
10	28245289	28912136	NBEA
10	28412335	28413865	LOC105611535
10	28414249	28414320	TRNAE-UUC
10	28461098	28465956	MAB21L1
10	28578861	28581524	LOC105611536
10	28912725	29177757	LOC105611533
10	37584724	37590715	SAP18
10	37600959	37601705	LOC101117678
10	37602425	37604379	LOC105611673
10	37630805	37665386	LATS2
10	37676601	37767383	XPO4
10	37770964	37794570	EEF1AKMT1
10	37790581	37824746	IL17D
10	37826138	37889746	IFT88
10	37902370	37961528	CRYL1
10	39834430	39834866	LOC101120586
10	40893165	40895454	LOC101120503
10	40929682	40929788	LOC114116733
10	46481906	46481977	TRNAW-CCA
10	46718252	46718936	LOC101121784
10	47100017	47935617	KLHL1
12	83888992	83971920	LGR6
12	83973638	83993787	LOC101111382
12	83993477	84002168	PTPN7
12	84003057	84009034	ARL8A
12	84012715	84016584	GPR37L1
12	84040914	84046277	LOC105610032
12	84070968	84075603	ELF3
12	84078109	84092446	RNPEP
12	84101921	84113745	TIMM17A
12	84113979	84117671	LOC105610031
12	84117807	84143921	LMOD1
12	84122734	84126520	LOC105610030
12	84147305	84149987	SHISA4
12	84157902	84197677	IPO9
12	84199255	84343130	NAV1
12	84331638	84344453	LOC114117266
12	84413394	84434391	CSRP1
12	84444599	84450645	PHLDA3
12	84467060	84477300	TNNI1
12	84485119	84497900	LAD1
13	51733092	51734145	LOC101117953
13	51846750	51847940	LOC101118207
13	51880999	51893805	LOC101110166
13	54100683	54111137	DDRGK1
13	54126045	54135834	LZTS3
13	54138116	54189776	UBOX5
13	54139964	54147981	FASTKD5
13	54204781	54206861	AVP
13	54216480	54217383	OXT
13	54232307	54235001	MRPS26
13	54232316	54237852	GNRH2
13	54243836	54412630	PTPRA
13	54266308	54267713	LOC101102326
13	54419751	54453887	VPS16
13	54454360	54475902	PCED1A
13	54477303	54497899	LOC114117476
13	54498001	54503159	LOC114117592
13	54515154	54516171	LOC114117477
13	54516366	54516947	LOC114117478
13	54534651	54541142	LOC114117593
13	54544363	54545945	LOC114117509
13	54546136	54551377	LOC114117594
13	54547467	54547538	LOC114117648
13	54547796	54547866	LOC114117650
13	54548293	54548378	LOC114117664
13	54549268	54549403	LOC114117656
13	54550159	54550230	LOC114117669
13	54551110	54552007	LOC114117595
13	54590914	54591515	LOC114117479
13	54605463	54606307	LOC114117480
13	54609109	54644660	LOC114117481
13	55943142	55943213	TRNAC-GCA
13	55947899	55966123	PCMTD2
13	55979890	56042996	MYT1
13	56073297	56074307	NPBWR2
13	56077913	56095973	OPRL1
13	56091827	56094000	LKAAEAR1
13	56096141	56102268	RGS19
13	56103094	56122344	TCEA2
13	56121403	56123270	SOX18
13	56130059	56131308	C13H20orf204
13	56134533	56169963	PRPF6
13	56164665	56164771	LOC114117706
13	56171505	56176053	SAMD10
13	56178278	56188848	ZNF512B
13	56188666	56194671	LOC114117598
13	56189087	56200332	UCKL1
13	56201301	56206878	LOC114117599
13	56205979	56235413	DNAJC5
13	56239333	56255484	TPD52L2
13	56255538	56258690	ABHD16B
13	56279261	56329799	ZBTB46
13	56329995	56333528	SLC2A4RG
13	56334095	56336969	LIME1
13	56337345	56346499	ZGPAT
13	56347104	56353788	ARFRP1
13	56354452	56355967	TNFRSF6B
13	56356286	56376990	RTEL1
13	56379529	56389263	STMN3
13	56395139	56414227	GMEB2
13	56417181	56418216	FNDC11
13	56421011	56428845	SRMS
13	56429365	56437355	PTK6
13	56437455	56439087	PPDPF
13	56453470	56461293	EEF1A2
13	56473081	56521297	KCNQ2
13	56544051	56556725	CHRNA4
13	56561935	56585202	COL20A1
13	56588071	56598198	ARFGAP1
13	56619433	56622731	BIRC7
13	56632630	56645484	YTHDF1
13	56782289	56784285	BHLHE23
20	54644924	55064086	GMDS
20	55072170	55075608	FOXC1
20	55126786	55126857	TRNAS-GGA
20	55161860	55166637	FOXF2
20	55216158	55217302	FOXQ1
20	55245046	55246639	LOC114109598

## Sheet: Table S4
Table S4. The candidate genes for wool-related trait in the ROH islands in MFW and MSF sheep.
Chromosome	Start (bp)	End (bp)	Genes name
2	133175255	133175786	LOC114112855
2	133329492	133334717	LOC114113058
2	133467414	133468235	LOC101120641
2	133610267	133611122	LOC101122056
2	133696603	133839603	FSIP2
3	138504215	138583872	PLEKHG7
3	138546264	138546367	LOC114114195
3	138588099	138716075	EEA1
3	138828745	138828817	TRNAE-CUC
3	139069653	139112530	LOC105607931
3	139131406	139148076	NUDT4
3	139155945	139193809	UBE2N
4	75349268	75460379	HIBADH
4	75633955	75634487	LOC101104988
4	75678909	75682308	EVX1
4	75724265	75729630	HOXA13
4	75735230	75744878	LOC105606592
4	75739211	75742949	HOXA11
4	75749595	75754014	HOXA10
4	75755163	75762202	HOXA9
4	75763591	75770868	HOXA7
4	75771776	75776439	LOC114114528
4	75776598	75782906	HOXA6
4	75780501	75782916	HOXA5
4	75793610	75795987	HOXA4
4	75801563	75809871	LOC114114527
4	75801811	75816700	HOXA3
4	75820346	75823464	HOXA2
4	75823594	75827489	LOC105606593
4	75827514	75830381	HOXA1
4	110517677	110647070	CREB3L2
4	110700460	110752681	AKR1D1
4	111091036	111206765	TRIM24
7	52528620	52553757	CCNB2
7	52567172	52651390	RNF111
7	52666377	52666438	LOC114115923
7	52678996	52722543	SLTM
7	52762939	52844511	MINDY2
7	52772290	52772396	LOC114115995
7	52867013	53003064	ADAM10
7	92030505	92053072	VASH1
7	92044480	92056308	LOC114115649
7	92056460	92078213	ANGEL1
7	92087439	92116706	LRRC74A
7	92161299	92162921	LOC105606525
7	92161727	92177918	LOC105606524
7	92211224	92222138	LOC114115650
7	92240183	92244135	IRF2BPL
7	92244189	92245824	LOC105615773
7	92301288	92318731	CIPC
7	92334714	92343628	ZDHHC22
7	92398013	92461283	TMEM63C
7	92467080	92472451	NGB
7	92477484	92520863	POMT2
7	92520930	92538477	GSTZ1
7	92539301	92542517	LOC114115651
7	92550972	92583217	TMED8
7	92583394	92594000	SAMD15
8	24755039	24784667	LOC101105827
8	25473670	25473740	TRNAC-GCA
8	25495326	25495397	TRNAS-GGA
8	25649513	25650534	LOC114116189
12	45550022	45586700	DISP3
12	45700695	45707045	LOC105606453
12	45777049	45789133	UBIAD1
12	45797320	45922977	MTOR
12	45851680	45859027	ANGPTL7
12	45930873	45954054	EXOSC10
12	45970148	45974215	SRM
12	45987771	46002200	MASP2
12	45999596	46011111	TARDBP
12	46053450	46068487	C12H1orf127
12	55292577	55312092	SAMD11
12	55316437	55330057	LOC105609731
12	55370483	55398936	ZBTB17
12	61841860	62212278	PAPPA2
12	62231891	62594331	ASTN1
13	54100683	54111137	DDRGK1
13	54126045	54135834	LZTS3
13	54138116	54189776	UBOX5
13	54139964	54147981	FASTKD5
13	54204781	54206861	AVP
13	54216480	54217383	OXT
13	54232307	54235001	MRPS26
13	54232316	54237852	GNRH2
13	54243836	54412630	PTPRA
13	54266308	54267713	LOC101102326
13	54419751	54453887	VPS16
13	54454360	54475902	PCED1A
13	54477303	54497899	LOC114117476
13	54498001	54503159	LOC114117592
13	54515154	54516171	LOC114117477
13	54516366	54516947	LOC114117478
13	54534651	54541142	LOC114117593
13	54544363	54545945	LOC114117509
13	54546136	54551377	LOC114117594
13	54547467	54547538	LOC114117648
13	54547796	54547866	LOC114117650
13	54548293	54548378	LOC114117664
13	54549268	54549403	LOC114117656
13	54550159	54550230	LOC114117669
13	54551110	54552007	LOC114117595
13	54590914	54591515	LOC114117479
13	54605463	54606307	LOC114117480
13	54609109	54644660	LOC114117481
14	13615587	13616677	LOC106990561
14	13920800	13952043	LOC114117861
14	13991048	13998057	LOC101105019
14	14000921	14032710	KLHDC4
14	14018959	14019500	LOC114117792
14	14032743	14035104	LOC114117863
14	14079607	14108583	SLC7A5
14	14127043	14152989	CA5A
14	14165668	14236392	BANP
14	14446990	14493925	ZNF469
14	14502996	14563698	ZFPM1
14	14591488	14601928	LOC101106540
14	14615872	14657616	ZC3H18
14	14660388	14664277	IL17C
14	14666234	14673130	LOC101106452
14	14673801	14680423	MVD
14	14691427	14699450	SNAI3
14	14699651	14719175	CTU2
14	14703950	14712096	RNF166
14	14719144	14776270	PIEZO1
14	14788216	14793430	CDT1
14	14793588	14796220	APRT
14	14796850	14813048	GALNS
14	14813051	14818118	TRAPPC2L
14	14820509	14823805	PABPN1L
14	14826059	14907285	CBFA2T3
14	14947904	14959515	LOC114117864
14	14983458	15027153	ACSF3
14	15038742	15057625	CDH15
14	15057779	15062370	SLC22A31
14	15112950	15230198	ANKRD11
14	15159882	15159953	TRNAY-AUA
14	15246897	15267925	SPG7
14	15273618	15276958	RPL13
14	15274380	15274464	LOC114118112
14	15284735	15296697	CPNE7
14	15313324	15325320	DPEP1
14	15326483	15339450	LOC114117865
14	15333071	15339949	CHMP1A
14	15339984	15357912	CDK10
14	15357914	15361584	SPATA2L
14	15361811	15391486	ZNF276
14	15365050	15374757	VPS9D1
14	15387676	15426493	FANCA
14	15392833	15396045	LOC114117866
14	15426603	15461045	SPIRE2
14	15463323	15483592	TCF25
14	15487155	15488108	MC1R
14	15503755	15518941	DEF8
14	15519386	15523279	CENPBD1
14	15523368	15548266	LOC101113264
14	15545132	15552974	DBNDD1
14	15556835	15615457	GAS8
14	15572277	15575134	LOC101109035
14	15665843	15696328	SHCBP1
15	1115083	1130651	GPR83
15	1165517	1240767	MRE11
15	1240857	1259938	ANKRD49
15	1295914	1323513	AASDHPPT
15	1323776	1392231	KBTBD3
15	1392967	1402012	LOC105602116
15	1511614	1522304	LOC101116084
15	1536632	1569224	LOC101119332
15	1613803	2500403	GRIA4
22	227065	245422	CISD1
22	246662	302237	IPMK
22	414952	456433	LOC105604203
22	593477	596763	LOC114110330
22	634378	636231	LOC101114656

## Sheet: Table S5
Table S5. The candidate genes for body size trait in the ROH islands in OUE sheep.
Chromosome	Start (bp)	End (bp)	Genes name
2	229352298	229529735	IKZF2
3	146201257	146226739	RACGAP1
3	146235352	146239160	AQP6
3	146247027	146250829	AQP5
3	146265087	146270096	AQP2
3	146276061	146293030	LOC114113984
3	146319501	146354511	FAIM2
3	146375916	146383305	BCDIN3D
3	146397749	146428412	NCKAP5L
3	146448001	146464655	TMBIM6
3	146487669	146540159	FMNL3
3	146540664	146561088	PRPF40B
3	146562017	146586059	FAM186B
3	146600443	146610208	MCRS1
3	146610210	146629190	KCNH3
3	146639464	146792769	SPATS2
3	146806002	146810085	DNAJC22
3	146820939	146823679	C1QL4
3	146824960	146832393	TROAP
3	146834358	146835200	LOC101119463
3	146893316	146982097	TUBA1C
3	146939696	146943279	LOC114113988
3	146981975	146986089	TUBA1A
4	111091036	111206765	TRIM24
4	111210460	111213619	LOC114114553
4	111214110	111310405	SVOPL
4	111321355	111366747	ATP6V0A4
7	81933599	81946031	CCDC196
7	81957503	82613619	GPHN
9	88763410	88771995	LOC114116393
9	88943638	89014046	PTDSS1
9	89014222	89035286	MTERF3
9	89037821	89041233	LOC114116394
9	89041317	89046055	LOC101108663
9	89112043	89128792	GDF6
10	28245289	28912136	NBEA
10	28412335	28413865	LOC105611535
10	28414249	28414320	TRNAE-UUC
10	28461098	28465956	MAB21L1
10	33286321	33296902	POMP
10	33296918	33307779	LOC105610254
10	33435521	33643015	FLT1
10	33647896	33769950	PAN3
10	33731195	33734549	LOC114116613
10	33738603	33744225	LOC114116614
10	33803995	33871323	FLT3
11	28197030	28219580	TNFRSF13B
11	28269700	28363808	MPRIP
11	28329056	28331490	LOC114116865
11	28371132	28373634	PLD6
11	28379830	28396430	FLCN
11	28408966	28426828	COPS3
11	28430868	28443605	NT5M
11	28475626	28489777	MED9
11	28491358	28492413	RASD1
11	28495782	28532141	PEMT
11	28558598	28662030	RAI1
11	28662503	28680451	SREBF1
11	28683279	28755947	TOM1L2
11	28756407	28775989	DRC3
11	34770759	34957215	NTN1
11	34960114	34974528	LOC105616335
11	34993701	35067553	PIK3R5
11	35080323	35127468	PIK3R6
11	35130380	35132996	MFSD6L
11	35154866	35167384	CCDC42
11	35242347	35363848	MYH10
11	35252928	35253073	LOC114117092
11	35370241	35418490	NDEL1
11	35402865	35409315	LOC114116875
11	35420181	35421584	LOC114117007
11	35430258	35435891	RNF222
11	35441012	35442826	LOC114116876
11	35442938	35448306	RPL26
11	35449135	35454361	KRBA2
11	35454438	35469199	LOC114116877
11	35470666	35475718	ODF4
11	35489405	35501851	ARHGEF15
11	35518078	35522029	SLC25A35
11	35522000	35523440	RANGRF
11	35533402	35551871	PFAS
11	35555941	35578022	CTC1
11	35575295	35575368	TRNAI-AAU
11	35575873	35575954	TRNAS-AGA
11	35576237	35576310	TRNAT-AGU
11	35579711	35579782	TRNAP-CGG
11	35580502	35580573	TRNAD-GUC
11	35580968	35581039	TRNAG-UCC
11	35581652	35581723	TRNAW-CCA
11	35586986	35591301	AURKB
11	35591379	35596261	BORCS6
11	35596918	35596991	TRNAI-AAU
11	35597379	35597452	TRNAT-AGU
11	35597673	35597754	TRNAS-GCU
11	35598194	35598265	TRNAW-CCA
11	35604262	35609367	TMEM107
11	35606839	35606974	LOC114117047
11	35627936	35631727	VAMP2
11	35633496	35648948	PER1
11	35649352	35649425	TRNAT-AGU
11	35649845	35649926	TRNAS-CGA
11	35649961	35662617	LOC105607806
11	35654424	35654529	LOC114117043
11	35658466	35658536	TRNAG-GCC
11	35659893	35662648	HES7
11	35663207	35663293	TRNAR-UCU
11	35663794	35663875	TRNAL-UAG
11	35664300	35664371	TRNAQ-CUG
11	35664951	35665023	TRNAK-UUU
11	35665975	35686668	ALOXE3
11	35696055	35707346	ALOX12B
11	35711103	35716615	LOC101121438
11	35718111	35718416	LOC101105671
11	35720371	35730832	LOC101121185
11	35752666	35763575	GUCY2D
11	35801596	35816476	CNTROB
11	35816550	35818157	TRAPPC1
11	35819000	35832845	KCNAB3
11	35830909	35832845	RNF227
11	35833562	35858714	CHD3
11	35839740	35839879	LOC114117094
11	35858271	35867034	LOC114116878
11	35877179	35880781	LOC101105010
11	35880801	35881993	NAA38
11	35882600	35883597	TMEM88
11	35883860	35905522	KDM6B
11	35906030	36010502	DNAH2
11	36016471	36022202	EFNB3
11	36024249	36035948	WRAP53
11	36037234	36050138	TP53
11	36055309	36061997	ATP1B2
11	36075168	36080073	SHBG
11	36079941	36081554	SAT2
11	36089158	36102582	FXR2
11	36102674	36105703	SOX15
11	36105704	36109102	MPDU1
11	36110795	36113245	CD68
11	36113696	36119413	EIF4A1
11	36114277	36114420	LOC114117063
11	36115378	36115518	LOC114117101
11	36116310	36116454	LOC114117085
11	36117178	36117312	LOC114117084
11	36120265	36129659	SENP3
11	36130018	36133495	TNFSF13
11	36132878	36142959	LOC114116879
11	36133832	36141795	TNFSF12
11	36180399	36201142	POLR2A
11	36201639	36205263	SLC35G6
11	36205189	36220641	ZBTB4
11	36221266	36230467	CHRNB1
11	36230641	36237207	FGF11
11	36238031	36240215	TMEM102
11	36242267	36246390	SPEM3
11	36247141	36249156	SPEM2
11	36251294	36252994	SPEM1
11	36253098	36268194	NLGN2
11	36268966	36270167	TMEM256
11	36275789	36280613	PLSCR3
11	36280606	36288839	TNK1
11	36297080	36298706	TMEM95
11	36298805	36301327	KCTD11
11	36302289	36314341	ACAP1
11	36314818	36318814	LOC105607811
11	36319201	36331050	NEURL4
11	36331219	36334426	GPS2
11	36334082	36339435	EIF5A
11	36356905	36362799	YBX2
11	36363206	36369023	SLC2A4
11	36381720	36383363	CLDN7
11	36383679	36389792	ELP5
11	36390210	36397108	CTDNEP1
11	36397437	36400179	GABARAP
11	36400986	36405418	PHF23
11	36405995	36413825	DVL2
11	36413898	36419186	ACADVL
11	36421673	36444668	DLG4
11	36447690	36447785	LOC114117069
11	36454340	36457923	ASGR1
11	36493535	36504417	LOC101115381
11	36522815	36526972	LOC101117600
11	36529654	36533057	SLC16A11
11	36533343	36537161	SLC16A13
11	36539568	36545511	BCL6B
11	36548902	36553108	LOC114116882
11	36551371	36554167	C11H17orf49
11	36554401	36556335	RNASEK
11	36555063	36555169	LOC114117139
11	36556525	36570799	LOC105607815
11	36558113	36572394	ALOX12
11	37064793	37085407	SCIMP
12	76917774	76946724	UTP25
12	76972562	76989061	IRF6
12	76992788	76994889	C12H1orf74
12	76995003	77015197	TRAF3IP3
12	77036851	77105871	HSD11B1
12	77105948	77106931	G0S2
12	77141846	77195998	LAMB3
12	77185264	77218024	CAMK1G
12	77223430	77224567	LOC105616586
12	77228871	77237518	LOC114117304
12	77368892	77372195	LOC114117255
12	83706792	83875141	PPP1R12B
12	83728808	83732359	LOC114117264
12	83878247	83883026	UBE2T
12	83888992	83971920	LGR6
12	83973638	83993787	LOC101111382
12	83993477	84002168	PTPN7
12	84003057	84009034	ARL8A
12	84012715	84016584	GPR37L1
12	84040914	84046277	LOC105610032
12	84070968	84075603	ELF3
12	84078109	84092446	RNPEP
12	84101921	84113745	TIMM17A
12	84113979	84117671	LOC105610031
12	84117807	84143921	LMOD1
12	84122734	84126520	LOC105610030
12	84147305	84149987	SHISA4
12	84157902	84197677	IPO9
12	84199255	84343130	NAV1
13	23590229	23803596	MLLT10
13	23814591	24005863	DNAJC1
13	36167538	36206291	JCAD
13	36264696	36285141	LOC114117568
13	36378788	36407082	MTPAP
13	36439657	36465763	MAP3K8
13	36527705	36531407	LOC114117499
13	36618092	36629397	LOC101117350
13	39568086	39569119	LOC105613249
13	39581286	39605917	SNX5
13	39599787	39600022	LOC114117660
13	39605501	39616582	MGME1
13	39637808	39662509	OVOL2
13	39696641	39701166	PET117
13	39700383	39728955	KAT14
13	39717034	39718250	LOC114117575
13	39781274	39795668	ZNF133
13	39813545	39895992	DZANK1
13	39824131	39839266	LOC101121441
13	39896134	39908794	POLR3F
13	39910303	39916954	RBBP9
13	39921856	39955913	SEC23B
13	39957386	39959016	SMIM26
13	39962887	40038444	DTD1
13	40062674	40065193	SCP2D1
13	40090781	40096151	LOC114117577
13	40249532	40674887	SLC24A3
13	40678437	40680770	LOC114117578
13	40680867	40702434	LOC105612279
13	40691410	40691495	LOC114117676
13	40696153	40698956	LOC101123316
13	40702819	40907721	RIN2
13	40907639	40911106	LOC114117580
13	40918224	40935276	NAA20
13	40935616	40957795	CRNKL1
13	40957870	41208799	CFAP61
13	41215764	41217320	INSM1
13	41222520	41509651	RALGAPA2
13	41769563	41769697	LOC114117720
13	41817610	41905629	KIZ
13	41927771	41930162	LOC101102256
13	41948000	42013701	XRN2
13	41991005	41997267	LOC105609017
13	42019837	42021281	NKX2-4
13	42096210	42097939	NKX2-2
13	42236355	42247385	PAX1
13	47625106	47885130	ADARB2
13	47885406	47889326	LOC114117587
13	47900778	47936925	WDR37
13	47938758	47942771	LOC101108851
13	47945258	47960908	GTPBP4
13	47992542	47992633	LOC114117708
13	48031887	48089598	LARP4B
13	48063302	48063373	TRNAC-GCA
13	48063772	48064313	LOC105616711
13	48133702	48442732	DIP2C
13	48259237	48259308	TRNAC-GCA
13	48369950	48370056	LOC114117695
13	48434985	48435053	LOC114117718
13	48455598	48530069	ZMYND11
13	51733092	51734145	LOC101117953
13	51846750	51847940	LOC101118207
13	51880999	51893805	LOC101110166
13	72554841	72642525	TOP1
13	72587326	72587432	LOC114117693
13	72633148	72633254	LOC114117698
13	72638501	72652248	LOC114117629
13	72645938	72646041	LOC114117707
13	72653882	72686796	PLCG1
13	72689838	72804018	ZHX3
13	72806132	72810086	LOC105616747
13	72810096	72813715	LOC105616791
13	72823467	72842265	LPIN3
13	72841664	72847896	EMILIN3
13	72881370	73085221	CHD6
15	55796240	55853928	ARHGEF17
15	55860280	55878599	RELT
15	55881057	56206726	FAM168A
15	55930401	55930500	LOC114118612
15	56095357	56113884	LOC114118505
15	56181075	56182289	LOC105605485
15	56216157	56217519	LOC114108780
15	56242893	56256384	PLEKHB1
15	56269695	56353304	RAB6A
15	56328598	56329757	LOC114118430
15	56389824	56441183	MRPL48
18	19403740	19501057	CRTC3
20	200567	1474218	KHDRBS2
20	466315	466557	LOC114109657
20	497453	497559	LOC114109743
20	601532	603290	LOC105603636
22	25486348	25487381	LOC101114482
22	25493316	25496456	ELOVL3
22	25497051	25508206	PITX3
22	25511585	25636283	GBF1
22	25642973	25650654	NFKB2
22	25650744	25666014	PSD
22	25668215	25670360	FBXL15
22	25670460	25677921	CUEDC2
22	25687224	25688472	LOC106991847
22	25696363	25711380	MFSD13A
22	25713542	25729994	ACTR1A
22	25733050	25843036	SUFU
22	25854269	25868695	TRIM8
22	25882222	25912507	ARL3
22	25882506	25885953	LOC114110251
22	25912821	25930687	SFXN2
22	25935263	25994948	WBP1L
22	25946408	25946526	LOC114110361
23	30193408	30244659	DSG2
23	30259031	30295333	DSG3

## Sheet: Table S6
Table S6. The enrichment analysis results obtained using Panther.
Trait	Category	Term name	REFLIST (20580)	Client Text Box Input (135)	Client Text Box Input (expected)	Fold Enrichment	P-value
Fecundity (European breeds)	PANTHER Pathways	mRNA splicing (P00058)	7	1	0.02	60	1.66E-02
		Coenzyme A biosynthesis (P02736)	8	1	0.02	52.5	1.89E-02
	GO biological process complete	positive regulation of IP-10 production (GO:0071660)	1	1	0	> 100	2.38E-03
		clathrin-dependent endocytosis of virus by host cell (GO:0075512)	1	1	0	> 100	2.38E-03
		maintenance of transcriptional fidelity during transcription elongation by RNA polymerase II (GO:0001193)	1	1	0	> 100	2.38E-03
		maintenance of transcriptional fidelity during transcription elongation (GO:0001192)	1	1	0	> 100	2.38E-03
		peptidyl-proline hydroxylation to 4-hydroxy-L-proline (GO:0018401)	2	1	0	> 100	4.76E-03
		spermine catabolic process (GO:0046208)	2	1	0	> 100	4.76E-03
		positive regulation of G2/MI transition of meiotic cell cycle (GO:0110032)	3	1	0.01	> 100	7.13E-03
		renin-angiotensin regulation of aldosterone production (GO:0002018)	3	1	0.01	> 100	7.13E-03
		regulation of peroxisome organization (GO:1900063)	3	1	0.01	> 100	7.13E-03
		phospholipase C-activating angiotensin-activated signaling pathway (GO:0086097)	3	1	0.01	> 100	7.13E-03
		neuroblast division in subventricular zone (GO:0021849)	3	1	0.01	> 100	7.13E-03
		regulation of IP-10 production (GO:0071658)	4	1	0.01	> 100	9.49E-03
		positive regulation of meiotic cell cycle phase transition (GO:1901995)	4	1	0.01	> 100	9.49E-03
		polyamine catabolic process (GO:0006598)	4	1	0.01	> 100	9.49E-03
		positive regulation of phospholipase A2 activity (GO:0032430)	4	1	0.01	> 100	9.49E-03
		regulation of synaptic membrane adhesion (GO:0099179)	4	1	0.01	> 100	9.49E-03
		peptidyl-proline hydroxylation (GO:0019511)	4	1	0.01	> 100	9.49E-03
		renal control of peripheral vascular resistance involved in regulation of systemic arterial blood pressure (GO:0003072)	5	1	0.01	84	1.18E-02
		maintenance of blood vessel diameter homeostasis by renin-angiotensin (GO:0002034)	5	1	0.01	84	1.18E-02
		mitochondrial respiratory chain complex II assembly (GO:0034553)	5	1	0.01	84	1.18E-02
		respiratory chain complex II assembly (GO:0034552)	5	1	0.01	84	1.18E-02
		spermine metabolic process (GO:0008215)	5	1	0.01	84	1.18E-02
		4-hydroxyproline metabolic process (GO:0019471)	6	1	0.01	70	1.42E-02
		post-chaperonin tubulin folding pathway (GO:0007023)	6	1	0.01	70	1.42E-02
		clustering of voltage-gated sodium channels (GO:0045162)	6	1	0.01	70	1.42E-02
		axonemal central apparatus assembly (GO:1904158)	6	1	0.01	70	1.42E-02
		positive regulation of myeloid dendritic cell cytokine production (GO:0002735)	6	1	0.01	70	1.42E-02
		regulation of myeloid dendritic cell cytokine production (GO:0002733)	6	1	0.01	70	1.42E-02
		regulation of aldosterone secretion (GO:2000858)	7	1	0.02	60	1.66E-02
		regulation of mineralocorticoid secretion (GO:2000855)	7	1	0.02	60	1.66E-02
		regulation of G2/MI transition of meiotic cell cycle (GO:0110030)	7	1	0.02	60	1.66E-02
		positive regulation of chemokine (C-C motif) ligand 5 production (GO:0071651)	7	1	0.02	60	1.66E-02
		regulation of blood volume by renin-angiotensin (GO:0002016)	7	1	0.02	60	1.66E-02
		regulation of phospholipase A2 activity (GO:0032429)	7	1	0.02	60	1.66E-02
		pantothenate metabolic process (GO:0015939)	7	1	0.02	60	1.66E-02
		positive regulation of CoA-transferase activity (GO:1905920)	8	1	0.02	52.5	1.89E-02
		regulation of CoA-transferase activity (GO:1905918)	8	1	0.02	52.5	1.89E-02
		regulation of renal sodium excretion (GO:0035813)	8	1	0.02	52.5	1.89E-02
		positive regulation of blood vessel endothelial cell proliferation involved in sprouting angiogenesis (GO:1903589)	9	1	0.02	46.67	2.12E-02
		tubulin complex assembly (GO:0007021)	10	1	0.02	42	2.36E-02
		regulation of angiotensin levels in blood (GO:0002002)	10	1	0.02	42	2.36E-02
		transcription-coupled nucleotide-excision repair (GO:0006283)	10	1	0.02	42	2.36E-02
		peptidyl-proline modification (GO:0018208)	10	1	0.02	42	2.36E-02
		coenzyme A biosynthetic process (GO:0015937)	10	1	0.02	42	2.36E-02
		regulation of systemic arterial blood pressure by renin-angiotensin (GO:0003081)	21	2	0.05	40	1.13E-03
		receptor-mediated endocytosis of virus by host cell (GO:0019065)	11	1	0.03	38.18	2.59E-02
		regulation of excretion (GO:0044062)	11	1	0.03	38.18	2.59E-02
		elastic fiber assembly (GO:0048251)	11	1	0.03	38.18	2.59E-02
		negative regulation of heart rate (GO:0010459)	11	1	0.03	38.18	2.59E-02
		positive regulation of dendritic cell cytokine production (GO:0002732)	11	1	0.03	38.18	2.59E-02
		lateral ventricle development (GO:0021670)	12	1	0.03	35	2.82E-02
		regulation of chemokine (C-C motif) ligand 5 production (GO:0071649)	12	1	0.03	35	2.82E-02
		neuronal ion channel clustering (GO:0045161)	12	1	0.03	35	2.82E-02
		hormone catabolic process (GO:0042447)	12	1	0.03	35	2.82E-02
		positive regulation of phospholipase activity (GO:0010518)	12	1	0.03	35	2.82E-02
		female meiosis I (GO:0007144)	13	1	0.03	32.31	3.05E-02
		inositol phosphate biosynthetic process (GO:0032958)	13	1	0.03	32.31	3.05E-02
		polyamine biosynthetic process (GO:0006596)	13	1	0.03	32.31	3.05E-02
		endocytosis involved in viral entry into host cell (GO:0075509)	13	1	0.03	32.31	3.05E-02
		glial cell-derived neurotrophic factor receptor signaling pathway (GO:0035860)	13	1	0.03	32.31	3.05E-02
		early endosome to Golgi transport (GO:0034498)	13	1	0.03	32.31	3.05E-02
		cerebellar Purkinje cell layer development (GO:0021680)	28	2	0.07	30	2.02E-03
		endosomal vesicle fusion (GO:0034058)	14	1	0.03	30	3.28E-02
		regulation of meiotic cell cycle phase transition (GO:1901993)	14	1	0.03	30	3.28E-02
		regulation of Wnt signaling pathway, planar cell polarity pathway (GO:2000095)	14	1	0.03	30	3.28E-02
		protein transport along microtubule (GO:0098840)	14	1	0.03	30	3.28E-02
		microtubule-based protein transport (GO:0099118)	14	1	0.03	30	3.28E-02
		negative regulation of microtubule polymerization (GO:0031115)	14	1	0.03	30	3.28E-02
		regulation of bile acid metabolic process (GO:1904251)	14	1	0.03	30	3.28E-02
		regulation of systemic arterial blood pressure by circulatory renin-angiotensin (GO:0001991)	15	1	0.04	28	3.51E-02
		ubiquinone biosynthetic process (GO:0006744)	15	1	0.04	28	3.51E-02
		angiotensin-activated signaling pathway (GO:0038166)	15	1	0.04	28	3.51E-02
		quinone biosynthetic process (GO:1901663)	15	1	0.04	28	3.51E-02
		peptidyl-S-diacylglycerol-L-cysteine biosynthetic process from peptidyl-cysteine (GO:0018231)	15	1	0.04	28	3.51E-02
		peptidyl-L-cysteine S-palmitoylation (GO:0018230)	15	1	0.04	28	3.51E-02
		Rab protein signal transduction (GO:0032482)	15	1	0.04	28	3.51E-02
		neuroblast division (GO:0055057)	15	1	0.04	28	3.51E-02
		protein hydroxylation (GO:0018126)	16	1	0.04	26.25	3.74E-02
		low-density lipoprotein particle remodeling (GO:0034374)	16	1	0.04	26.25	3.74E-02
		regulation of dendritic cell cytokine production (GO:0002730)	16	1	0.04	26.25	3.74E-02
		ubiquinone metabolic process (GO:0006743)	17	1	0.04	24.71	3.97E-02
		establishment of epithelial cell apical/basal polarity (GO:0045198)	17	1	0.04	24.71	3.97E-02
		cellular response to exogenous dsRNA (GO:0071360)	17	1	0.04	24.71	3.97E-02
		regulation of blood vessel endothelial cell proliferation involved in sprouting angiogenesis (GO:1903587)	17	1	0.04	24.71	3.97E-02
		adult walking behavior (GO:0007628)	34	2	0.08	24.71	2.97E-03
		regulation of systemic arterial blood pressure by hormone (GO:0001990)	35	2	0.08	24	3.14E-03
		regulation of corticosteroid hormone secretion (GO:2000846)	18	1	0.04	23.33	4.20E-02
		positive regulation of neuron migration (GO:2001224)	18	1	0.04	23.33	4.20E-02
		polyamine metabolic process (GO:0006595)	18	1	0.04	23.33	4.20E-02
		coenzyme A metabolic process (GO:0015936)	18	1	0.04	23.33	4.20E-02
		positive regulation of macrophage derived foam cell differentiation (GO:0010744)	18	1	0.04	23.33	4.20E-02
		regulation of phospholipase activity (GO:0010517)	18	1	0.04	23.33	4.20E-02
		cerebellar Purkinje cell layer morphogenesis (GO:0021692)	19	1	0.05	22.11	4.43E-02
		amine catabolic process (GO:0009310)	19	1	0.05	22.11	4.43E-02
		biogenic amine catabolic process (GO:0042402)	19	1	0.05	22.11	4.43E-02
		positive regulation of type I interferon-mediated signaling pathway (GO:0060340)	20	1	0.05	21	4.66E-02
		walking behavior (GO:0090659)	40	2	0.1	21	4.09E-03
		peptide catabolic process (GO:0043171)	20	1	0.05	21	4.66E-02
		myeloid dendritic cell differentiation (GO:0043011)	20	1	0.05	21	4.66E-02
		transport of virus (GO:0046794)	20	1	0.05	21	4.66E-02
		regulation of systemic arterial blood pressure mediated by a chemical signal (GO:0003044)	42	2	0.1	20	4.50E-03
		estrogen receptor signaling pathway (GO:0030520)	21	1	0.05	20	4.89E-02
		positive regulation of myeloid leukocyte mediated immunity (GO:0002888)	21	1	0.05	20	4.89E-02
		negative regulation of heart contraction (GO:0045822)	21	1	0.05	20	4.89E-02
		negative regulation of microtubule polymerization or depolymerization (GO:0031111)	44	2	0.1	19.09	4.93E-03
		endocrine process (GO:0050886)	51	2	0.12	16.47	6.57E-03
		cerebellar cortex development (GO:0021695)	53	2	0.13	15.85	7.08E-03
		regulation of multicellular organism growth (GO:0040014)	65	2	0.15	12.92	1.05E-02
		cytoplasmic microtubule organization (GO:0031122)	65	2	0.15	12.92	1.05E-02
		negative regulation of protein depolymerization (GO:1901880)	69	2	0.16	12.17	1.18E-02
		cerebellum development (GO:0021549)	107	3	0.25	11.78	2.12E-03
		negative regulation of protein polymerization (GO:0032272)	73	2	0.17	11.51	1.31E-02
		metencephalon development (GO:0022037)	117	3	0.28	10.77	2.73E-03
		negative regulation of protein-containing complex disassembly (GO:0043242)	79	2	0.19	10.63	1.52E-02
		adult locomotory behavior (GO:0008344)	84	2	0.2	10	1.71E-02
		regulation of protein depolymerization (GO:1901879)	93	2	0.22	9.03	2.07E-02
		regulation of microtubule polymerization or depolymerization (GO:0031110)	100	2	0.24	8.4	2.37E-02
		regulation of systemic arterial blood pressure (GO:0003073)	101	2	0.24	8.32	2.41E-02
		negative regulation of cytoskeleton organization (GO:0051494)	158	3	0.38	7.97	6.32E-03
		hindbrain development (GO:0030902)	158	3	0.38	7.97	6.32E-03
		negative regulation of supramolecular fiber organization (GO:1902904)	162	3	0.39	7.78	6.77E-03
		symbiont entry into host (GO:0044409)	114	2	0.27	7.37	3.02E-02
		symbiont entry into host cell (GO:0046718)	114	2	0.27	7.37	3.02E-02
		regulation of type I interferon production (GO:0032479)	127	2	0.3	6.61	3.68E-02
		regulation of protein-containing complex disassembly (GO:0043244)	130	2	0.31	6.46	3.84E-02
		negative regulation of protein-containing complex assembly (GO:0031333)	145	2	0.35	5.79	4.67E-02
		regulation of microtubule-based process (GO:0032886)	269	3	0.64	4.68	2.62E-02
		negative regulation of organelle organization (GO:0010639)	340	3	0.81	3.71	4.71E-02
		regulation of growth (GO:0040008)	598	5	1.42	3.51	1.36E-02
		regulation of hormone levels (GO:0010817)	548	4	1.3	3.07	4.11E-02
		inflammatory response (GO:0006954)	570	4	1.36	2.95	4.63E-02
		microtubule cytoskeleton organization (GO:0000226)	578	4	1.38	2.91	4.83E-02
		brain development (GO:0007420)	744	5	1.77	2.82	3.14E-02
		head development (GO:0060322)	794	5	1.89	2.64	3.98E-02
		central nervous system development (GO:0007417)	1014	6	2.41	2.49	3.24E-02
		negative regulation of biological process (GO:0048519)	5235	6	12.46	0.48	3.26E-02
		negative regulation of cellular process (GO:0048523)	5012	5	11.93	0.42	1.90E-02
		negative regulation of macromolecule metabolic process (GO:0010605)	2554	1	6.08	0.16	2.67E-02
		negative regulation of metabolic process (GO:0009892)	2782	1	6.62	0.15	1.13E-02
Fecundity (Asian breeds)	PANTHER Pathways	Succinate to proprionate conversion (P02777)	5	1	0.03	30.49	3.24E-02
		Methylmalonyl pathway (P02755)	6	1	0.04	25.41	3.87E-02
		Mannose metabolism (P02752)	6	1	0.04	25.41	3.87E-02
		Vasopressin synthesis (P04395)	13	2	0.09	23.45	3.18E-03
		Opioid prodynorphin pathway (P05916)	35	2	0.23	8.71	2.21E-02
		Inflammation mediated by chemokine and cytokine signaling pathway (P00031)	262	5	1.72	2.91	2.94E-02
	GO biological process complete	positive regulation of hindgut contraction (GO:0060450)	1	1	0.01	> 100	6.56E-03
		adenylate cyclase-activating G protein-coupled bile acid receptor signaling pathway (GO:0038184)	1	1	0.01	> 100	6.56E-03
		interleukin-8-mediated signaling pathway (GO:0038112)	2	2	0.01	> 100	4.27E-05
		negative regulation of smoothened signaling pathway involved in dorsal/ventral neural tube patterning (GO:1901621)	1	1	0.01	> 100	6.56E-03
		regulation of smoothened signaling pathway involved in dorsal/ventral neural tube patterning (GO:1901620)	1	1	0.01	> 100	6.56E-03
		positive regulation of hematopoietic stem cell differentiation (GO:1902038)	1	1	0.01	> 100	6.56E-03
		positive regulation of lipid kinase activity (GO:0090218)	1	1	0.01	> 100	6.56E-03
		DNA strand displacement (GO:0000732)	1	1	0.01	> 100	6.56E-03
		regulation of exocytic insertion of neurotransmitter receptor to postsynaptic membrane (GO:0099145)	1	1	0.01	> 100	6.56E-03
		regulation of natural killer cell apoptotic process (GO:0070247)	1	1	0.01	> 100	6.56E-03
		positive regulation of telomeric loop disassembly (GO:1904535)	1	1	0.01	> 100	6.56E-03
		nitrite transport (GO:0015707)	1	1	0.01	> 100	6.56E-03
		heparin catabolic process (GO:0030211)	1	1	0.01	> 100	6.56E-03
		vacuole fusion, non-autophagic (GO:0042144)	1	1	0.01	> 100	6.56E-03
		maternal aggressive behavior (GO:0002125)	3	2	0.02	> 100	1.28E-04
		cellular response to interleukin-8 (GO:0098759)	3	2	0.02	> 100	1.28E-04
		response to interleukin-8 (GO:0098758)	3	2	0.02	> 100	1.28E-04
		positive regulation of chondrocyte development (GO:1902761)	2	1	0.01	76.22	1.31E-02
		rhombomere 3 morphogenesis (GO:0021658)	2	1	0.01	76.22	1.31E-02
		abducens nerve formation (GO:0021599)	2	1	0.01	76.22	1.31E-02
		abducens nerve morphogenesis (GO:0021598)	2	1	0.01	76.22	1.31E-02
		rhombomere 2 development (GO:0021568)	2	1	0.01	76.22	1.31E-02
		abducens nerve development (GO:0021560)	2	1	0.01	76.22	1.31E-02
		plasmacytoid dendritic cell differentiation (GO:0002273)	2	1	0.01	76.22	1.31E-02
		MHC class II biosynthetic process (GO:0045342)	2	1	0.01	76.22	1.31E-02
		positive regulation of blood vessel remodeling (GO:2000504)	2	1	0.01	76.22	1.31E-02
		negative regulation of apoptotic process involved in outflow tract morphogenesis (GO:1902257)	2	1	0.01	76.22	1.31E-02
		negative regulation of neutrophil apoptotic process (GO:0033030)	2	1	0.01	76.22	1.31E-02
		negative regulation of Fas signaling pathway (GO:1902045)	2	1	0.01	76.22	1.31E-02
		slow endocytic recycling (GO:0032458)	2	1	0.01	76.22	1.31E-02
		regulation of cell migration involved in somitogenic axis elongation (GO:0090249)	2	1	0.01	76.22	1.31E-02
		negative regulation of cardiac muscle cell contraction (GO:0106135)	2	1	0.01	76.22	1.31E-02
		neuron projection retraction (GO:0106028)	2	1	0.01	76.22	1.31E-02
		regulation of hindgut contraction (GO:0043134)	2	1	0.01	76.22	1.31E-02
		proteasome localization (GO:0031144)	2	1	0.01	76.22	1.31E-02
		pyrimidine nucleoside salvage (GO:0043097)	2	1	0.01	76.22	1.31E-02
		'de novo' GDP-L-fucose biosynthetic process (GO:0042351)	2	1	0.01	76.22	1.31E-02
		semicircular canal formation (GO:0060876)	2	1	0.01	76.22	1.31E-02
		positive regulation of cholangiocyte proliferation (GO:1904056)	2	1	0.01	76.22	1.31E-02
		cell-cell signaling involved in mammary gland development (GO:0060764)	2	1	0.01	76.22	1.31E-02
		optokinetic behavior (GO:0007634)	2	1	0.01	76.22	1.31E-02
		apoptotic process involved in outflow tract morphogenesis (GO:0003275)	2	1	0.01	76.22	1.31E-02
		cellular response to bile acid (GO:1903413)	5	2	0.03	60.98	4.22E-04
		cellular detoxification of metal ion (GO:0140961)	3	1	0.02	50.81	1.96E-02
		lung goblet cell differentiation (GO:0060480)	3	1	0.02	50.81	1.96E-02
		specification of animal organ position (GO:0010159)	3	1	0.02	50.81	1.96E-02
		cytoplasmic actin-based contraction involved in cell motility (GO:0060327)	3	1	0.02	50.81	1.96E-02
		mitochondrial pyruvate transmembrane transport (GO:0006850)	3	1	0.02	50.81	1.96E-02
		rhombomere morphogenesis (GO:0021593)	3	1	0.02	50.81	1.96E-02
		rhombomere 3 development (GO:0021569)	3	1	0.02	50.81	1.96E-02
		negative regulation of G2/MI transition of meiotic cell cycle (GO:0110031)	3	1	0.02	50.81	1.96E-02
		inner cell mass cellular morphogenesis (GO:0001828)	3	1	0.02	50.81	1.96E-02
		inner cell mass cell fate commitment (GO:0001827)	3	1	0.02	50.81	1.96E-02
		plasmacytoid dendritic cell activation (GO:0002270)	3	1	0.02	50.81	1.96E-02
		positive regulation of mesenchymal cell apoptotic process (GO:2001055)	3	1	0.02	50.81	1.96E-02
		protein-RNA covalent cross-linking repair (GO:0160127)	3	1	0.02	50.81	1.96E-02
		bile acid signaling pathway (GO:0038183)	3	1	0.02	50.81	1.96E-02
		positive regulation of reticulophagy (GO:0140501)	3	1	0.02	50.81	1.96E-02
		regulation of reticulophagy (GO:0140500)	3	1	0.02	50.81	1.96E-02
		regulation of apoptotic process involved in outflow tract morphogenesis (GO:1902256)	3	1	0.02	50.81	1.96E-02
		meiotic gene conversion (GO:0006311)	3	1	0.02	50.81	1.96E-02
		regulation of progesterone biosynthetic process (GO:2000182)	3	1	0.02	50.81	1.96E-02
		negative regulation of lymphangiogenesis (GO:1901491)	3	1	0.02	50.81	1.96E-02
		embryonic hindgut morphogenesis (GO:0048619)	3	1	0.02	50.81	1.96E-02
		CTP salvage (GO:0044211)	3	1	0.02	50.81	1.96E-02
		cellular detoxification of cadmium ion (GO:0098849)	3	1	0.02	50.81	1.96E-02
		positive regulation of protein localization to endoplasmic reticulum (GO:1905552)	3	1	0.02	50.81	1.96E-02
		regulation of telomeric loop disassembly (GO:1904533)	3	1	0.02	50.81	1.96E-02
		negative regulation of t-circle formation (GO:1904430)	3	1	0.02	50.81	1.96E-02
		brain segmentation (GO:0035284)	3	1	0.02	50.81	1.96E-02
		positive regulation of I-kappaB phosphorylation (GO:1903721)	3	1	0.02	50.81	1.96E-02
		regulation of I-kappaB phosphorylation (GO:1903719)	3	1	0.02	50.81	1.96E-02
		spinal cord interneuron axon guidance (GO:0097377)	3	1	0.02	50.81	1.96E-02
		regulation of locomotor rhythm (GO:1904059)	3	1	0.02	50.81	1.96E-02
		positive regulation of female receptivity (GO:0045925)	3	1	0.02	50.81	1.96E-02
		mitotic telomere maintenance via semi-conservative replication (GO:1902990)	3	1	0.02	50.81	1.96E-02
		positive regulation of glycogen catabolic process (GO:0045819)	3	1	0.02	50.81	1.96E-02
		terminal web assembly (GO:1902896)	3	1	0.02	50.81	1.96E-02
		trachea cartilage morphogenesis (GO:0060535)	3	1	0.02	50.81	1.96E-02
		negative regulation of monocyte differentiation (GO:0045656)	7	2	0.05	43.56	8.78E-04
		response to bile acid (GO:1903412)	7	2	0.05	43.56	8.78E-04
		lobar bronchus epithelium development (GO:0060481)	4	1	0.03	38.11	2.60E-02
		positive regulation of penile erection (GO:0060406)	4	1	0.03	38.11	2.60E-02
		glossopharyngeal nerve morphogenesis (GO:0021615)	4	1	0.03	38.11	2.60E-02
		response to silicon dioxide (GO:0034021)	4	1	0.03	38.11	2.60E-02
		positive regulation of dendritic cell differentiation (GO:2001200)	4	1	0.03	38.11	2.60E-02
		intestinal D-glucose absorption (GO:0001951)	4	1	0.03	38.11	2.60E-02
		endocardium formation (GO:0060214)	4	1	0.03	38.11	2.60E-02
		female mating behavior (GO:0060180)	8	2	0.05	38.11	1.17E-03
		phosphatidylserine catabolic process (GO:0006660)	4	1	0.03	38.11	2.60E-02
		detoxification of cadmium ion (GO:0071585)	4	1	0.03	38.11	2.60E-02
		aggressive behavior (GO:0002118)	8	2	0.05	38.11	1.17E-03
		regulation of Fas signaling pathway (GO:1902044)	4	1	0.03	38.11	2.60E-02
		bone regeneration (GO:1990523)	4	1	0.03	38.11	2.60E-02
		positive regulation of RNA polymerase II regulatory region sequence-specific DNA binding (GO:1905636)	4	1	0.03	38.11	2.60E-02
		regulation of blastocyst development (GO:0120222)	4	1	0.03	38.11	2.60E-02
		stress response to cadmium ion (GO:1990170)	4	1	0.03	38.11	2.60E-02
		maintenance of lens transparency (GO:0036438)	8	2	0.05	38.11	1.17E-03
		regulation of lipid kinase activity (GO:0043550)	4	1	0.03	38.11	2.60E-02
		regulation of clathrin coat assembly (GO:1905443)	4	1	0.03	38.11	2.60E-02
		gene conversion (GO:0035822)	4	1	0.03	38.11	2.60E-02
		lysosomal lumen pH elevation (GO:0035752)	4	1	0.03	38.11	2.60E-02
		positive regulation of core promoter binding (GO:1904798)	4	1	0.03	38.11	2.60E-02
		CMP biosynthetic process (GO:0009224)	4	1	0.03	38.11	2.60E-02
		negative regulation of telomere maintenance in response to DNA damage (GO:1904506)	4	1	0.03	38.11	2.60E-02
		positive regulation of plasma cell differentiation (GO:1900100)	4	1	0.03	38.11	2.60E-02
		central nervous system segmentation (GO:0035283)	4	1	0.03	38.11	2.60E-02
		positive regulation of norepinephrine secretion (GO:0010701)	4	1	0.03	38.11	2.60E-02
		interneuron axon guidance (GO:0097376)	4	1	0.03	38.11	2.60E-02
		establishment of planar polarity of embryonic epithelium (GO:0042249)	4	1	0.03	38.11	2.60E-02
		dermatan sulfate catabolic process (GO:0030209)	4	1	0.03	38.11	2.60E-02
		negative regulation of Rac protein signal transduction (GO:0035021)	4	1	0.03	38.11	2.60E-02
		endothelial cell fate specification (GO:0060847)	4	1	0.03	38.11	2.60E-02
		regulation of cholangiocyte proliferation (GO:1904054)	4	1	0.03	38.11	2.60E-02
		regulation of female receptivity (GO:0045924)	8	2	0.05	38.11	1.17E-03
		positive regulation of cerebellar granule cell precursor proliferation (GO:0021940)	4	1	0.03	38.11	2.60E-02
		negative regulation of female receptivity (GO:0007621)	4	1	0.03	38.11	2.60E-02
		positive regulation of oxidative stress-induced neuron intrinsic apoptotic signaling pathway (GO:1903378)	4	1	0.03	38.11	2.60E-02
		somatic muscle development (GO:0007525)	4	1	0.03	38.11	2.60E-02
		G protein-coupled opioid receptor signaling pathway (GO:0038003)	9	2	0.06	33.88	1.49E-03
		lobar bronchus development (GO:0060482)	5	1	0.03	30.49	3.24E-02
		pyrimidine nucleoside biosynthetic process (GO:0046134)	5	1	0.03	30.49	3.24E-02
		glossopharyngeal nerve development (GO:0021563)	5	1	0.03	30.49	3.24E-02
		T cell proliferation involved in immune response (GO:0002309)	5	1	0.03	30.49	3.24E-02
		positive regulation of cellular pH reduction (GO:0032849)	5	1	0.03	30.49	3.24E-02
		protein K69-linked ufmylation (GO:1990592)	5	1	0.03	30.49	3.24E-02
		protein polyufmylation (GO:1990564)	5	1	0.03	30.49	3.24E-02
		glucuronate catabolic process (GO:0006064)	5	1	0.03	30.49	3.24E-02
		Golgi reassembly (GO:0090168)	5	1	0.03	30.49	3.24E-02
		intestinal hexose absorption (GO:0106001)	5	1	0.03	30.49	3.24E-02
		regulation of protein localization to endoplasmic reticulum (GO:1905550)	5	1	0.03	30.49	3.24E-02
		negative regulation of urine volume (GO:0035811)	5	1	0.03	30.49	3.24E-02
		regulation of core promoter binding (GO:1904796)	5	1	0.03	30.49	3.24E-02
		D-glucuronate catabolic process (GO:0042840)	5	1	0.03	30.49	3.24E-02
		D-glucuronate metabolic process (GO:0042839)	5	1	0.03	30.49	3.24E-02
		positive regulation of metallopeptidase activity (GO:1905050)	5	1	0.03	30.49	3.24E-02
		positive regulation of telomere capping (GO:1904355)	5	1	0.03	30.49	3.24E-02
		negative regulation of IRE1-mediated unfolded protein response (GO:1903895)	5	1	0.03	30.49	3.24E-02
		GDP-L-fucose biosynthetic process (GO:0042350)	5	1	0.03	30.49	3.24E-02
		D-glucuronate catabolic process to D-xylulose 5-phosphate (GO:0019640)	5	1	0.03	30.49	3.24E-02
		apoptotic process involved in heart morphogenesis (GO:0003278)	5	1	0.03	30.49	3.24E-02
		bronchiole development (GO:0060435)	6	1	0.04	25.41	3.87E-02
		regulation of penile erection (GO:0060405)	6	1	0.04	25.41	3.87E-02
		pyrimidine ribonucleotide salvage (GO:0010138)	6	1	0.04	25.41	3.87E-02
		tyrosine phosphorylation of STAT protein (GO:0007260)	6	1	0.04	25.41	3.87E-02
		male mating behavior (GO:0060179)	6	1	0.04	25.41	3.87E-02
		negative regulation of apoptotic process involved in morphogenesis (GO:1902338)	6	1	0.04	25.41	3.87E-02
		negative regulation of transmission of nerve impulse (GO:0051970)	6	1	0.04	25.41	3.87E-02
		mesenchymal cell development (GO:0014031)	6	1	0.04	25.41	3.87E-02
		conditioned place preference (GO:1990708)	6	1	0.04	25.41	3.87E-02
		positive regulation of hematopoietic progenitor cell differentiation (GO:1901534)	6	1	0.04	25.41	3.87E-02
		stem cell fate specification (GO:0048866)	6	1	0.04	25.41	3.87E-02
		regulation of lymphangiogenesis (GO:1901490)	6	1	0.04	25.41	3.87E-02
		cadmium ion transmembrane transport (GO:0070574)	6	1	0.04	25.41	3.87E-02
		pyrimidine nucleotide salvage (GO:0032262)	6	1	0.04	25.41	3.87E-02
		UMP salvage (GO:0044206)	6	1	0.04	25.41	3.87E-02
		xylulose 5-phosphate biosynthetic process (GO:1901159)	6	1	0.04	25.41	3.87E-02
		COPI-coated vesicle budding (GO:0035964)	6	1	0.04	25.41	3.87E-02
		xylulose 5-phosphate metabolic process (GO:0051167)	6	1	0.04	25.41	3.87E-02
		retinal cell apoptotic process (GO:1990009)	6	1	0.04	25.41	3.87E-02
		COPI coating of Golgi vesicle (GO:0048205)	6	1	0.04	25.41	3.87E-02
		Golgi transport vesicle coating (GO:0048200)	6	1	0.04	25.41	3.87E-02
		positive regulation of prostaglandin biosynthetic process (GO:0031394)	6	1	0.04	25.41	3.87E-02
		negative regulation of apoptotic process involved in development (GO:1904746)	6	1	0.04	25.41	3.87E-02
		sperm ejaculation (GO:0042713)	6	1	0.04	25.41	3.87E-02
		negative regulation of cardiac muscle contraction (GO:0055118)	6	1	0.04	25.41	3.87E-02
		regulation of plasma cell differentiation (GO:1900098)	6	1	0.04	25.41	3.87E-02
		regulation of t-circle formation (GO:1904429)	6	1	0.04	25.41	3.87E-02
		synaptic vesicle uncoating (GO:0016191)	6	1	0.04	25.41	3.87E-02
		cadmium ion transport (GO:0015691)	6	1	0.04	25.41	3.87E-02
		endocardial cell differentiation (GO:0060956)	6	1	0.04	25.41	3.87E-02
		cardiac endothelial cell differentiation (GO:0003348)	6	1	0.04	25.41	3.87E-02
		regulation of chondrocyte development (GO:0061181)	6	1	0.04	25.41	3.87E-02
		GDP-L-fucose metabolic process (GO:0046368)	6	1	0.04	25.41	3.87E-02
		endocardium morphogenesis (GO:0003160)	6	1	0.04	25.41	3.87E-02
		intestinal epithelial cell maturation (GO:0060574)	6	1	0.04	25.41	3.87E-02
		positive regulation of dendritic cell antigen processing and presentation (GO:0002606)	7	1	0.05	21.78	4.50E-02
		hindgut morphogenesis (GO:0007442)	7	1	0.05	21.78	4.50E-02
		establishment of mitotic sister chromatid cohesion (GO:0034087)	7	1	0.05	21.78	4.50E-02
		regulation of blood vessel remodeling (GO:0060312)	7	1	0.05	21.78	4.50E-02
		regulation of RNA polymerase II regulatory region sequence-specific DNA binding (GO:1903025)	7	1	0.05	21.78	4.50E-02
		monoacylglycerol catabolic process (GO:0052651)	7	1	0.05	21.78	4.50E-02
		regulation of G2/MI transition of meiotic cell cycle (GO:0110030)	7	1	0.05	21.78	4.50E-02
		negative regulation of dendritic cell differentiation (GO:2001199)	7	1	0.05	21.78	4.50E-02
		negative regulation of meiotic cell cycle phase transition (GO:1901994)	7	1	0.05	21.78	4.50E-02
		parathyroid gland development (GO:0060017)	7	1	0.05	21.78	4.50E-02
		lacrimal gland development (GO:0032808)	7	1	0.05	21.78	4.50E-02
		protein ufmylation (GO:0071569)	7	1	0.05	21.78	4.50E-02
		regulation of glycogen catabolic process (GO:0005981)	7	1	0.05	21.78	4.50E-02
		positive regulation of lamellipodium morphogenesis (GO:2000394)	7	1	0.05	21.78	4.50E-02
		regulation of mitochondrial mRNA stability (GO:0044528)	7	1	0.05	21.78	4.50E-02
		regulation of microvillus length (GO:0032532)	7	1	0.05	21.78	4.50E-02
		pointed-end actin filament capping (GO:0051694)	7	1	0.05	21.78	4.50E-02
		pyruvate transmembrane transport (GO:1901475)	7	1	0.05	21.78	4.50E-02
		regulation of cortisol biosynthetic process (GO:2000064)	7	1	0.05	21.78	4.50E-02
		acetyl-CoA biosynthetic process from pyruvate (GO:0006086)	7	1	0.05	21.78	4.50E-02
		intracellular pH elevation (GO:0051454)	7	1	0.05	21.78	4.50E-02
		telomere maintenance via semi-conservative replication (GO:0032201)	7	1	0.05	21.78	4.50E-02
		actin polymerization-dependent cell motility (GO:0070358)	7	1	0.05	21.78	4.50E-02
		paraxial mesoderm formation (GO:0048341)	7	1	0.05	21.78	4.50E-02
		maternal behavior (GO:0042711)	14	2	0.09	21.78	3.69E-03
		pyrimidine-containing compound salvage (GO:0008655)	7	1	0.05	21.78	4.50E-02
		transition between fast and slow fiber (GO:0014883)	7	1	0.05	21.78	4.50E-02
		regulation of cerebellar granule cell precursor proliferation (GO:0021936)	7	1	0.05	21.78	4.50E-02
		short-chain fatty acid catabolic process (GO:0019626)	7	1	0.05	21.78	4.50E-02
		trachea cartilage development (GO:0060534)	7	1	0.05	21.78	4.50E-02
		positive regulation of cardiac muscle cell apoptotic process (GO:0010666)	15	2	0.1	20.33	4.24E-03
		positive regulation of striated muscle cell apoptotic process (GO:0010663)	15	2	0.1	20.33	4.24E-03
		parental behavior (GO:0060746)	15	2	0.1	20.33	4.24E-03
		grooming behavior (GO:0007625)	15	2	0.1	20.33	4.24E-03
		negative regulation of protein tyrosine kinase activity (GO:0061099)	16	2	0.1	19.06	4.83E-03
		dendritic cell chemotaxis (GO:0002407)	17	2	0.11	17.93	5.45E-03
		uterus development (GO:0060065)	26	3	0.17	17.59	6.43E-04
		response to testosterone (GO:0033574)	44	5	0.29	17.32	9.97E-06
		regulation of monocyte differentiation (GO:0045655)	19	2	0.12	16.05	6.79E-03
		regulation of antigen processing and presentation (GO:0002577)	20	2	0.13	15.24	7.51E-03
		positive regulation of transcription regulatory region DNA binding (GO:2000679)	20	2	0.13	15.24	7.51E-03
		regulation of urine volume (GO:0035809)	22	2	0.14	13.86	9.05E-03
		embryonic forelimb morphogenesis (GO:0035115)	33	3	0.22	13.86	1.30E-03
		proximal/distal pattern formation (GO:0009954)	34	3	0.22	13.45	1.42E-03
		prostate gland development (GO:0030850)	46	4	0.3	13.26	2.33E-04
		actin filament polymerization (GO:0030041)	35	3	0.23	13.07	1.55E-03
		embryonic skeletal system morphogenesis (GO:0048704)	96	8	0.63	12.7	2.27E-07
		dendritic cell migration (GO:0036336)	24	2	0.16	12.7	1.07E-02
		protein depolymerization (GO:0051261)	39	3	0.26	11.73	2.12E-03
		intestinal epithelial cell differentiation (GO:0060575)	26	2	0.17	11.73	1.25E-02
		forelimb morphogenesis (GO:0035136)	41	3	0.27	11.15	2.45E-03
		positive regulation of epidermal growth factor receptor signaling pathway (GO:0045742)	28	2	0.18	10.89	1.44E-02
		lymph vessel development (GO:0001945)	28	2	0.18	10.89	1.44E-02
		actin nucleation (GO:0045010)	28	2	0.18	10.89	1.44E-02
		respiratory system process (GO:0003016)	30	2	0.2	10.16	1.65E-02
		embryonic skeletal system development (GO:0048706)	135	9	0.89	10.16	2.67E-07
		positive regulation of ERBB signaling pathway (GO:1901186)	30	2	0.2	10.16	1.65E-02
		negative regulation of peptidyl-tyrosine phosphorylation (GO:0050732)	30	2	0.2	10.16	1.65E-02
		thyroid gland development (GO:0030878)	30	2	0.2	10.16	1.65E-02
		positive regulation of muscle cell apoptotic process (GO:0010661)	30	2	0.2	10.16	1.65E-02
		cranial nerve morphogenesis (GO:0021602)	31	2	0.2	9.84	1.75E-02
		epithelial cilium movement involved in extracellular fluid movement (GO:0003351)	47	3	0.31	9.73	3.63E-03
		urogenital system development (GO:0001655)	63	4	0.41	9.68	7.82E-04
		mating behavior (GO:0007617)	32	2	0.21	9.53	1.86E-02
		sperm axoneme assembly (GO:0007288)	33	2	0.22	9.24	1.97E-02
		regulation of protein tyrosine kinase activity (GO:0061097)	33	2	0.22	9.24	1.97E-02
		extracellular transport (GO:0006858)	50	3	0.33	9.15	4.32E-03
		positive regulation of blood pressure (GO:0045777)	34	2	0.22	8.97	2.09E-02
		negative regulation of blood pressure (GO:0045776)	51	3	0.33	8.97	4.57E-03
		rescue of stalled ribosome (GO:0072344)	34	2	0.22	8.97	2.09E-02
		protein localization to Golgi apparatus (GO:0034067)	34	2	0.22	8.97	2.09E-02
		regulation of transcription regulatory region DNA binding (GO:2000677)	34	2	0.22	8.97	2.09E-02
		regulation of intracellular estrogen receptor signaling pathway (GO:0033146)	34	2	0.22	8.97	2.09E-02
		actin filament capping (GO:0051693)	34	2	0.22	8.97	2.09E-02
		eating behavior (GO:0042755)	34	2	0.22	8.97	2.09E-02
		negative regulation of smoothened signaling pathway (GO:0045879)	34	2	0.22	8.97	2.09E-02
		positive regulation of lamellipodium organization (GO:1902745)	36	2	0.24	8.47	2.33E-02
		positive regulation of DNA binding (GO:0043388)	36	2	0.24	8.47	2.33E-02
		biological process involved in intraspecies interaction between organisms (GO:0051703)	55	3	0.36	8.32	5.65E-03
		social behavior (GO:0035176)	55	3	0.36	8.32	5.65E-03
		dendritic cell differentiation (GO:0097028)	37	2	0.24	8.24	2.45E-02
		negative regulation of actin filament depolymerization (GO:0030835)	38	2	0.25	8.02	2.57E-02
		anterior/posterior pattern specification (GO:0009952)	213	11	1.4	7.87	1.64E-07
		regulation of keratinocyte differentiation (GO:0045616)	39	2	0.26	7.82	2.70E-02
		blood vessel remodeling (GO:0001974)	39	2	0.26	7.82	2.70E-02
		positive regulation of amine transport (GO:0051954)	40	2	0.26	7.62	2.83E-02
		regulation of cardiac muscle cell apoptotic process (GO:0010665)	40	2	0.26	7.62	2.83E-02
		actin polymerization or depolymerization (GO:0008154)	61	3	0.4	7.5	7.53E-03
		ribosome disassembly (GO:0032790)	41	2	0.27	7.44	2.96E-02
		translational elongation (GO:0006414)	63	3	0.41	7.26	8.23E-03
		regulation of epidermal growth factor receptor signaling pathway (GO:0042058)	63	3	0.41	7.26	8.23E-03
		reproductive behavior (GO:0019098)	42	2	0.28	7.26	3.10E-02
		regulation of catecholamine secretion (GO:0050433)	42	2	0.28	7.26	3.10E-02
		negative regulation of myeloid cell differentiation (GO:0045638)	85	4	0.56	7.17	2.38E-03
		regulation of striated muscle cell apoptotic process (GO:0010662)	43	2	0.28	7.09	3.24E-02
		cellular response to epidermal growth factor stimulus (GO:0071364)	44	2	0.29	6.93	3.38E-02
		embryonic cranial skeleton morphogenesis (GO:0048701)	45	2	0.3	6.78	3.52E-02
		positive regulation of organic acid transport (GO:0032892)	46	2	0.3	6.63	3.66E-02
		artery morphogenesis (GO:0048844)	69	3	0.45	6.63	1.06E-02
		regulation of ERBB signaling pathway (GO:1901184)	70	3	0.46	6.53	1.10E-02
		ventricular cardiac muscle tissue morphogenesis (GO:0055010)	47	2	0.31	6.49	3.81E-02
		genitalia development (GO:0048806)	48	2	0.31	6.35	3.96E-02
		negative regulation of neuron differentiation (GO:0045665)	73	3	0.48	6.26	1.23E-02
		chemokine-mediated signaling pathway (GO:0070098)	73	3	0.48	6.26	1.23E-02
		response to epidermal growth factor (GO:0070849)	49	2	0.32	6.22	4.11E-02
		regulation of lamellipodium organization (GO:1902743)	50	2	0.33	6.1	4.26E-02
		skeletal system morphogenesis (GO:0048705)	229	9	1.5	5.99	2.07E-05
		endothelial cell development (GO:0001885)	51	2	0.33	5.98	4.42E-02
		positive regulation of actin filament polymerization (GO:0030838)	52	2	0.34	5.86	4.58E-02
		regulation of actin filament depolymerization (GO:0030834)	53	2	0.35	5.75	4.74E-02
		response to nicotine (GO:0035094)	53	2	0.35	5.75	4.74E-02
		intracellular pH reduction (GO:0051452)	54	2	0.35	5.65	4.90E-02
		sperm flagellum assembly (GO:0120316)	54	2	0.35	5.65	4.90E-02
		neutrophil chemotaxis (GO:0030593)	54	2	0.35	5.65	4.90E-02
		cellular response to chemokine (GO:1990869)	82	3	0.54	5.58	1.68E-02
		response to chemokine (GO:1990868)	82	3	0.54	5.58	1.68E-02
		regulation of amine transport (GO:0051952)	84	3	0.55	5.44	1.79E-02
		regulation of smoothened signaling pathway (GO:0008589)	87	3	0.57	5.26	1.96E-02
		cell fate specification (GO:0001708)	89	3	0.58	5.14	2.08E-02
		embryonic organ morphogenesis (GO:0048562)	300	10	1.97	5.08	2.95E-05
		regulation of intracellular pH (GO:0051453)	90	3	0.59	5.08	2.14E-02
		embryonic limb morphogenesis (GO:0030326)	124	4	0.81	4.92	9.06E-03
		embryonic appendage morphogenesis (GO:0035113)	124	4	0.81	4.92	9.06E-03
		regulation of cellular pH (GO:0030641)	94	3	0.62	4.87	2.40E-02
		protein dephosphorylation (GO:0006470)	95	3	0.62	4.81	2.47E-02
		cardiac ventricle development (GO:0003231)	127	4	0.83	4.8	9.84E-03
		memory (GO:0007613)	129	4	0.85	4.73	1.04E-02
		segmentation (GO:0035282)	97	3	0.64	4.71	2.60E-02
		microtubule bundle formation (GO:0001578)	134	4	0.88	4.55	1.18E-02
		digestive tract development (GO:0048565)	136	4	0.89	4.48	1.24E-02
		artery development (GO:0060840)	102	3	0.67	4.48	2.96E-02
		regionalization (GO:0003002)	411	12	2.7	4.45	1.74E-05
		protein polymerization (GO:0051258)	103	3	0.68	4.44	3.04E-02
		axoneme assembly (GO:0035082)	103	3	0.68	4.44	3.04E-02
		mitochondrial transmembrane transport (GO:1990542)	105	3	0.69	4.36	3.19E-02
		regulation of pH (GO:0006885)	106	3	0.7	4.31	3.27E-02
		response to retinoic acid (GO:0032526)	106	3	0.7	4.31	3.27E-02
		skeletal system development (GO:0001501)	510	14	3.35	4.18	6.78E-06
		tissue remodeling (GO:0048771)	110	3	0.72	4.16	3.59E-02
		response to ketone (GO:1901654)	221	6	1.45	4.14	3.41E-03
		protein-containing complex disassembly (GO:0032984)	149	4	0.98	4.09	1.68E-02
		digestive system development (GO:0055123)	149	4	0.98	4.09	1.68E-02
		blastocyst development (GO:0001824)	113	3	0.74	4.05	3.84E-02
		limb morphogenesis (GO:0035108)	152	4	1	4.01	1.80E-02
		appendage morphogenesis (GO:0035107)	152	4	1	4.01	1.80E-02
		pattern specification process (GO:0007389)	460	12	3.02	3.98	5.21E-05
		monocarboxylic acid catabolic process (GO:0072329)	115	3	0.75	3.98	4.01E-02
		embryonic morphogenesis (GO:0048598)	595	15	3.9	3.84	8.69E-06
		negative regulation of hemopoiesis (GO:1903707)	121	3	0.79	3.78	4.55E-02
		regulation of myeloid cell differentiation (GO:0045637)	202	5	1.33	3.77	1.08E-02
		single fertilization (GO:0007338)	164	4	1.08	3.72	2.30E-02
		sex differentiation (GO:0007548)	287	7	1.88	3.72	2.90E-03
		positive regulation of cytosolic calcium ion concentration (GO:0007204)	165	4	1.08	3.7	2.35E-02
		embryonic organ development (GO:0048568)	454	11	2.98	3.69	2.05E-04
		embryo development ending in birth or egg hatching (GO:0009792)	680	16	4.46	3.59	1.01E-05
		male sex differentiation (GO:0046661)	170	4	1.12	3.59	2.58E-02
		cardiac chamber development (GO:0003205)	170	4	1.12	3.59	2.58E-02
		regulation of mRNA stability (GO:0043488)	171	4	1.12	3.57	2.63E-02
		cartilage development (GO:0051216)	174	4	1.14	3.5	2.78E-02
		microtubule-based transport (GO:0099111)	219	5	1.44	3.48	1.48E-02
		chordate embryonic development (GO:0043009)	658	15	4.32	3.48	2.82E-05
		regulation of RNA stability (GO:0043487)	184	4	1.21	3.31	3.32E-02
		connective tissue development (GO:0061448)	233	5	1.53	3.27	1.89E-02
		cognition (GO:0050890)	328	7	2.15	3.25	5.98E-03
		gland development (GO:0048732)	427	9	2.8	3.21	2.05E-03
		limb development (GO:0060173)	190	4	1.25	3.21	3.66E-02
		appendage development (GO:0048736)	190	4	1.25	3.21	3.66E-02
		regulation of blood pressure (GO:0008217)	191	4	1.25	3.19	3.72E-02
		regulation of mRNA catabolic process (GO:0061013)	191	4	1.25	3.19	3.72E-02
		adenylate cyclase-modulating G protein-coupled receptor signaling pathway (GO:0007188)	250	5	1.64	3.05	2.47E-02
		negative regulation of protein phosphorylation (GO:0001933)	200	4	1.31	3.05	4.29E-02
		reproductive structure development (GO:0048608)	303	6	1.99	3.02	1.50E-02
		cellular component disassembly (GO:0022411)	305	6	2	3	1.54E-02
		fertilization (GO:0009566)	204	4	1.34	2.99	4.56E-02
		cell fate commitment (GO:0045165)	255	5	1.67	2.99	2.66E-02
		reproductive system development (GO:0061458)	307	6	2.01	2.98	1.59E-02
		embryo development (GO:0009790)	1045	20	6.85	2.92	1.58E-05
		negative regulation of cell development (GO:0010721)	273	5	1.79	2.79	3.42E-02
		sensory organ development (GO:0007423)	611	11	4.01	2.74	2.33E-03
		learning or memory (GO:0007611)	281	5	1.84	2.71	3.80E-02
		regulation of hemopoiesis (GO:1903706)	415	7	2.72	2.57	1.98E-02
		nucleoside phosphate biosynthetic process (GO:1901293)	297	5	1.95	2.57	4.63E-02
		blood circulation (GO:0008015)	421	7	2.76	2.53	2.12E-02
		animal organ morphogenesis (GO:0009887)	975	16	6.4	2.5	6.64E-04
		cell surface receptor protein tyrosine kinase signaling pathway (GO:0007169)	427	7	2.8	2.5	2.27E-02
		blood vessel morphogenesis (GO:0048514)	437	7	2.87	2.44	2.53E-02
		tissue morphogenesis (GO:0048729)	573	9	3.76	2.39	1.34E-02
		muscle structure development (GO:0061061)	521	8	3.42	2.34	2.17E-02
		morphogenesis of an epithelium (GO:0002009)	459	7	3.01	2.32	3.19E-02
		response to lipid (GO:0033993)	856	13	5.62	2.32	4.17E-03
		positive regulation of apoptotic process (GO:0043065)	531	8	3.48	2.3	2.40E-02
		positive regulation of programmed cell death (GO:0043068)	546	8	3.58	2.23	2.77E-02
		tube morphogenesis (GO:0035239)	688	10	4.51	2.22	1.53E-02
		positive regulation of transcription by RNA polymerase II (GO:0045944)	1265	18	8.3	2.17	1.75E-03
		behavior (GO:0007610)	633	9	4.15	2.17	3.83E-02
		organophosphate biosynthetic process (GO:0090407)	571	8	3.75	2.14	3.47E-02
		organelle assembly (GO:0070925)	877	12	5.75	2.09	1.55E-02
		regulation of cell development (GO:0060284)	815	11	5.35	2.06	2.27E-02
		anatomical structure morphogenesis (GO:0009653)	2248	30	14.75	2.03	1.36E-04
		tube development (GO:0035295)	910	12	5.97	2.01	1.88E-02
		regulation of transcription by RNA polymerase II (GO:0006357)	2693	35	17.67	1.98	5.30E-05
		positive regulation of DNA-templated transcription (GO:0045893)	1702	22	11.16	1.97	2.34E-03
		positive regulation of RNA biosynthetic process (GO:1902680)	1705	22	11.18	1.97	2.36E-03
		positive regulation of nucleobase-containing compound metabolic process (GO:0045935)	2027	26	13.3	1.96	7.43E-04
		positive regulation of RNA metabolic process (GO:0051254)	1824	23	11.97	1.92	2.08E-03
		anatomical structure formation involved in morphogenesis (GO:0048646)	977	12	6.41	1.87	3.79E-02
		reproductive process (GO:0022414)	1537	18	10.08	1.79	1.95E-02
		phosphate-containing compound metabolic process (GO:0006796)	1466	17	9.62	1.77	1.85E-02
		phosphorus metabolic process (GO:0006793)	1469	17	9.64	1.76	2.69E-02
		regulation of DNA-templated transcription (GO:0006355)	3479	40	22.82	1.75	2.92E-04
		regulation of RNA biosynthetic process (GO:2001141)	3493	40	22.91	1.75	2.99E-04
		regulation of nucleobase-containing compound metabolic process (GO:0019219)	4049	46	26.56	1.73	7.61E-05
		regulation of RNA metabolic process (GO:0051252)	3745	42	24.57	1.71	2.86E-04
		negative regulation of signal transduction (GO:0009968)	1338	15	8.78	1.71	3.55E-02
		negative regulation of cell communication (GO:0010648)	1434	16	9.41	1.7	3.90E-02
		system development (GO:0048731)	3593	39	23.57	1.65	9.02E-04
		animal organ development (GO:0048513)	2877	31	18.87	1.64	5.64E-03
		response to oxygen-containing compound (GO:1901700)	1585	17	10.4	1.64	4.91E-02
		protein modification process (GO:0036211)	1795	19	11.77	1.61	3.22E-02
		multicellular organism development (GO:0007275)	3986	42	26.15	1.61	9.82E-04
		positive regulation of macromolecule biosynthetic process (GO:0010557)	2574	26	16.88	1.54	2.53E-02
		positive regulation of biosynthetic process (GO:0009891)	2686	27	17.62	1.53	2.07E-02
		regulation of primary metabolic process (GO:0080090)	5411	53	35.49	1.49	1.11E-03
		anatomical structure development (GO:0048856)	5251	51	34.45	1.48	1.98E-03
		cell differentiation (GO:0030154)	3684	35	24.17	1.45	1.79E-02
		cellular developmental process (GO:0048869)	3687	35	24.19	1.45	1.80E-02
		positive regulation of metabolic process (GO:0009893)	3582	34	23.5	1.45	2.21E-02
		positive regulation of macromolecule metabolic process (GO:0010604)	3273	31	21.47	1.44	3.26E-02
		developmental process (GO:0032502)	5765	53	37.82	1.4	5.07E-03
		positive regulation of cellular process (GO:0048522)	5836	53	38.28	1.38	7.03E-03
		regulation of macromolecule metabolic process (GO:0060255)	5898	53	38.69	1.37	7.46E-03
		negative regulation of cellular process (GO:0048523)	5012	45	32.88	1.37	2.02E-02
		positive regulation of biological process (GO:0048518)	6153	55	40.36	1.36	7.99E-03
		regulation of gene expression (GO:0010468)	4968	44	32.59	1.35	2.60E-02
		multicellular organismal process (GO:0032501)	6323	56	41.48	1.35	8.54E-03
		regulation of macromolecule biosynthetic process (GO:0010556)	5083	44	33.34	1.32	3.57E-02
		negative regulation of biological process (GO:0048519)	5235	45	34.34	1.31	3.75E-02
		regulation of biosynthetic process (GO:0009889)	5258	45	34.49	1.3	4.70E-02
		regulation of metabolic process (GO:0019222)	6440	55	42.24	1.3	1.98E-02
		regulation of cellular process (GO:0050794)	11384	96	74.68	1.29	1.76E-04
		regulation of biological process (GO:0050789)	11782	99	77.29	1.28	1.14E-04
		biological regulation (GO:0065007)	12180	101	79.9	1.26	1.99E-04
		cellular process (GO:0009987)	15507	119	101.72	1.17	2.78E-04
		biological_process (GO:0008150)	17695	129	116.08	1.11	4.37E-04
		response to stress (GO:0006950)	3505	13	22.99	0.57	2.10E-02
		Unclassified (UNCLASSIFIED)	2885	6	18.92	0.32	4.37E-04
		biological process involved in interspecies interaction between organisms (GO:0044419)	1589	3	10.42	0.29	1.37E-02
		response to other organism (GO:0051707)	1420	2	9.31	0.21	9.18E-03
		response to external biotic stimulus (GO:0043207)	1423	2	9.33	0.21	6.15E-03
		response to biotic stimulus (GO:0009607)	1467	2	9.62	0.21	6.27E-03
		regulation of defense response (GO:0031347)	833	1	5.46	0.18	4.63E-02
		defense response to symbiont (GO:0140546)	946	1	6.21	0.16	2.22E-02
		defense response to other organism (GO:0098542)	1053	1	6.91	0.14	1.61E-02
Wool	PANTHER Pathways	Vasopressin synthesis (P04395)	13	2	0.07	28.78	2.12E-03
		Adenine and hypoxanthine salvage pathway (P02723)	7	1	0.04	26.73	3.68E-02
		Opioid prodynorphin pathway (P05916)	35	2	0.19	10.69	1.50E-02
	GO biological process complete	positive regulation of hindgut contraction (GO:0060450)	1	1	0.01	> 100	5.34E-03
		lactam catabolic process (GO:0072340)	1	1	0.01	> 100	5.34E-03
		negative regulation of mast cell differentiation (GO:0060377)	1	1	0.01	> 100	5.34E-03
		nuclear inner membrane organization (GO:0071765)	1	1	0.01	> 100	5.34E-03
		malonate catabolic process (GO:0090410)	1	1	0.01	> 100	5.34E-03
		adenine salvage (GO:0006168)	1	1	0.01	> 100	5.34E-03
		antisense RNA transcript catabolic process (GO:0071041)	1	1	0.01	> 100	5.34E-03
		nuclear polyadenylation-dependent antisense transcript catabolic process (GO:0071040)	1	1	0.01	> 100	5.34E-03
		negative regulation of vasculature development involved in avascular cornea development in camera-type eye (GO:1901346)	1	1	0.01	> 100	5.34E-03
		antibiotic metabolic process (GO:0016999)	1	1	0.01	> 100	5.34E-03
		positive regulation of L-leucine import across plasma membrane (GO:1905534)	1	1	0.01	> 100	5.34E-03
		avascular cornea development in camera-type eye (GO:0036331)	1	1	0.01	> 100	5.34E-03
		constitutive protein ectodomain proteolysis (GO:0051089)	1	1	0.01	> 100	5.34E-03
		antisense RNA metabolic process (GO:0042868)	1	1	0.01	> 100	5.34E-03
		menaquinone biosynthetic process (GO:0009234)	1	1	0.01	> 100	5.34E-03
		mitochondrial double-strand break repair via homologous recombination (GO:0097552)	1	1	0.01	> 100	5.34E-03
		mitochondrial double-strand break repair (GO:0097551)	1	1	0.01	> 100	5.34E-03
		vitamin K biosynthetic process (GO:0042371)	1	1	0.01	> 100	5.34E-03
		vacuole fusion, non-autophagic (GO:0042144)	1	1	0.01	> 100	5.34E-03
		maternal aggressive behavior (GO:0002125)	3	2	0.02	> 100	8.46E-05
		positive regulation of chondrocyte development (GO:1902761)	2	1	0.01	93.55	1.07E-02
		rhombomere 3 morphogenesis (GO:0021658)	2	1	0.01	93.55	1.07E-02
		adenine biosynthetic process (GO:0046084)	2	1	0.01	93.55	1.07E-02
		abducens nerve formation (GO:0021599)	2	1	0.01	93.55	1.07E-02
		abducens nerve morphogenesis (GO:0021598)	2	1	0.01	93.55	1.07E-02
		rhombomere 2 development (GO:0021568)	2	1	0.01	93.55	1.07E-02
		abducens nerve development (GO:0021560)	2	1	0.01	93.55	1.07E-02
		epidermal growth factor receptor ligand maturation (GO:0038004)	2	1	0.01	93.55	1.07E-02
		leukotriene D4 catabolic process (GO:1901749)	2	1	0.01	93.55	1.07E-02
		global genome nucleotide-excision repair (GO:0070911)	2	1	0.01	93.55	1.07E-02
		nuclear polyadenylation-dependent CUT catabolic process (GO:0071039)	2	1	0.01	93.55	1.07E-02
		nuclear polyadenylation-dependent snRNA catabolic process (GO:0071037)	2	1	0.01	93.55	1.07E-02
		nuclear polyadenylation-dependent snoRNA catabolic process (GO:0071036)	2	1	0.01	93.55	1.07E-02
		ubiquinone biosynthetic process via 3,4-dihydroxy-5-polyprenylbenzoate (GO:0032194)	2	1	0.01	93.55	1.07E-02
		regulation of hindgut contraction (GO:0043134)	2	1	0.01	93.55	1.07E-02
		L-tryptophan transmembrane transport (GO:1904556)	2	1	0.01	93.55	1.07E-02
		bile acid catabolic process (GO:0030573)	2	1	0.01	93.55	1.07E-02
		lysine biosynthetic process (GO:0009085)	2	1	0.01	93.55	1.07E-02
		regulation of definitive erythrocyte differentiation (GO:0010724)	2	1	0.01	93.55	1.07E-02
		G2/MI transition of meiotic cell cycle (GO:0008315)	2	1	0.01	93.55	1.07E-02
		lysine biosynthetic process via aminoadipic acid (GO:0019878)	2	1	0.01	93.55	1.07E-02
		semicircular canal formation (GO:0060876)	2	1	0.01	93.55	1.07E-02
		spermidine biosynthetic process (GO:0008295)	2	1	0.01	93.55	1.07E-02
		cell-cell signaling involved in mammary gland development (GO:0060764)	2	1	0.01	93.55	1.07E-02
		optokinetic behavior (GO:0007634)	2	1	0.01	93.55	1.07E-02
		tricuspid valve formation (GO:0003195)	2	1	0.01	93.55	1.07E-02
		lung goblet cell differentiation (GO:0060480)	3	1	0.02	62.36	1.60E-02
		specification of animal organ position (GO:0010159)	3	1	0.02	62.36	1.60E-02
		regulation of mast cell differentiation (GO:0060375)	3	1	0.02	62.36	1.60E-02
		lactam metabolic process (GO:0072338)	3	1	0.02	62.36	1.60E-02
		adenine metabolic process (GO:0046083)	3	1	0.02	62.36	1.60E-02
		definitive erythrocyte differentiation (GO:0060318)	3	1	0.02	62.36	1.60E-02
		rhombomere morphogenesis (GO:0021593)	3	1	0.02	62.36	1.60E-02
		isopentenyl diphosphate biosynthetic process, mevalonate pathway (GO:0019287)	3	1	0.02	62.36	1.60E-02
		rhombomere 3 development (GO:0021569)	3	1	0.02	62.36	1.60E-02
		formin-nucleated actin cable organization (GO:0110009)	3	1	0.02	62.36	1.60E-02
		positive regulation of mesenchymal cell apoptotic process (GO:2001055)	3	1	0.02	62.36	1.60E-02
		positive regulation of reticulophagy (GO:0140501)	3	1	0.02	62.36	1.60E-02
		regulation of reticulophagy (GO:0140500)	3	1	0.02	62.36	1.60E-02
		protein catabolic process at postsynapse (GO:0140249)	3	1	0.02	62.36	1.60E-02
		protein catabolic process at synapse (GO:0140246)	3	1	0.02	62.36	1.60E-02
		DNA replication preinitiation complex assembly (GO:0071163)	3	1	0.02	62.36	1.60E-02
		negative regulation of lymphangiogenesis (GO:1901491)	3	1	0.02	62.36	1.60E-02
		formin-nucleated actin cable assembly (GO:0070649)	3	1	0.02	62.36	1.60E-02
		embryonic hindgut morphogenesis (GO:0048619)	3	1	0.02	62.36	1.60E-02
		positive regulation of protein localization to endoplasmic reticulum (GO:1905552)	3	1	0.02	62.36	1.60E-02
		regulation of L-leucine import across plasma membrane (GO:1905532)	3	1	0.02	62.36	1.60E-02
		negative regulation of vascular associated smooth muscle cell apoptotic process (GO:1905460)	3	1	0.02	62.36	1.60E-02
		10-formyltetrahydrofolate catabolic process (GO:0009258)	3	1	0.02	62.36	1.60E-02
		purine nucleobase salvage (GO:0043096)	3	1	0.02	62.36	1.60E-02
		tyrosine transport (GO:0015828)	3	1	0.02	62.36	1.60E-02
		methionine transport (GO:0015821)	3	1	0.02	62.36	1.60E-02
		brain segmentation (GO:0035284)	3	1	0.02	62.36	1.60E-02
		L-leucine import across plasma membrane (GO:1903801)	3	1	0.02	62.36	1.60E-02
		sno(s)RNA catabolic process (GO:0016077)	3	1	0.02	62.36	1.60E-02
		positive regulation of I-kappaB phosphorylation (GO:1903721)	3	1	0.02	62.36	1.60E-02
		regulation of I-kappaB phosphorylation (GO:1903719)	3	1	0.02	62.36	1.60E-02
		spinal cord interneuron axon guidance (GO:0097377)	3	1	0.02	62.36	1.60E-02
		positive regulation of protein O-linked glycosylation (GO:1904100)	3	1	0.02	62.36	1.60E-02
		regulation of protein O-linked glycosylation (GO:1904098)	3	1	0.02	62.36	1.60E-02
		regulation of locomotor rhythm (GO:1904059)	3	1	0.02	62.36	1.60E-02
		positive regulation of female receptivity (GO:0045925)	3	1	0.02	62.36	1.60E-02
		mitral valve formation (GO:0003192)	3	1	0.02	62.36	1.60E-02
		trachea cartilage morphogenesis (GO:0060535)	3	1	0.02	62.36	1.60E-02
		lobar bronchus epithelium development (GO:0060481)	4	1	0.02	46.77	2.12E-02
		positive regulation of penile erection (GO:0060406)	4	1	0.02	46.77	2.12E-02
		glossopharyngeal nerve morphogenesis (GO:0021615)	4	1	0.02	46.77	2.12E-02
		primitive erythrocyte differentiation (GO:0060319)	4	1	0.02	46.77	2.12E-02
		female mating behavior (GO:0060180)	8	2	0.04	46.77	7.76E-04
		T-helper 1 cell lineage commitment (GO:0002296)	4	1	0.02	46.77	2.12E-02
		traversing start control point of mitotic cell cycle (GO:0007089)	4	1	0.02	46.77	2.12E-02
		spindle assembly involved in female meiosis I (GO:0007057)	4	1	0.02	46.77	2.12E-02
		valine catabolic process (GO:0006574)	4	1	0.02	46.77	2.12E-02
		tRNA wobble position uridine thiolation (GO:0002143)	4	1	0.02	46.77	2.12E-02
		aggressive behavior (GO:0002118)	8	2	0.04	46.77	7.76E-04
		meiotic cell cycle phase transition (GO:0044771)	4	1	0.02	46.77	2.12E-02
		L-histidine transport (GO:1902024)	4	1	0.02	46.77	2.12E-02
		protein urmylation (GO:0032447)	4	1	0.02	46.77	2.12E-02
		positive regulation of pentose-phosphate shunt (GO:1905857)	4	1	0.02	46.77	2.12E-02
		positive regulation of mRNA cis splicing, via spliceosome (GO:1905746)	4	1	0.02	46.77	2.12E-02
		regulation of mRNA cis splicing, via spliceosome (GO:1905744)	4	1	0.02	46.77	2.12E-02
		telomeric 3' overhang formation (GO:0031860)	4	1	0.02	46.77	2.12E-02
		protein maturation by [2Fe-2S] cluster transfer (GO:0106034)	4	1	0.02	46.77	2.12E-02
		negative regulation of lysosome organization (GO:1905672)	4	1	0.02	46.77	2.12E-02
		positive regulation of RNA polymerase II regulatory region sequence-specific DNA binding (GO:1905636)	4	1	0.02	46.77	2.12E-02
		folic acid-containing compound catabolic process (GO:0009397)	4	1	0.02	46.77	2.12E-02
		positive regulation of plasma cell differentiation (GO:1900100)	4	1	0.02	46.77	2.12E-02
		valine transport (GO:0015829)	4	1	0.02	46.77	2.12E-02
		phenylalanine transport (GO:0015823)	4	1	0.02	46.77	2.12E-02
		histidine transport (GO:0015817)	4	1	0.02	46.77	2.12E-02
		pteridine-containing compound catabolic process (GO:0042560)	4	1	0.02	46.77	2.12E-02
		synaptic vesicle to endosome fusion (GO:0016189)	4	1	0.02	46.77	2.12E-02
		central nervous system segmentation (GO:0035283)	4	1	0.02	46.77	2.12E-02
		positive regulation of norepinephrine secretion (GO:0010701)	4	1	0.02	46.77	2.12E-02
		interneuron axon guidance (GO:0097376)	4	1	0.02	46.77	2.12E-02
		endothelial cell fate specification (GO:0060847)	4	1	0.02	46.77	2.12E-02
		cellular response to L-arginine (GO:1903577)	4	1	0.02	46.77	2.12E-02
		response to L-arginine (GO:1903576)	4	1	0.02	46.77	2.12E-02
		regulation of female receptivity (GO:0045924)	8	2	0.04	46.77	7.76E-04
		negative regulation of female receptivity (GO:0007621)	4	1	0.02	46.77	2.12E-02
		lobar bronchus development (GO:0060482)	5	1	0.03	37.42	2.64E-02
		glossopharyngeal nerve development (GO:0021563)	5	1	0.03	37.42	2.64E-02
		adenosine 5'-(hexahydrogen pentaphosphate) catabolic process (GO:1901911)	5	1	0.03	37.42	2.64E-02
		adenosine 5'-(hexahydrogen pentaphosphate) metabolic process (GO:1901910)	5	1	0.03	37.42	2.64E-02
		diadenosine hexaphosphate catabolic process (GO:1901909)	5	1	0.03	37.42	2.64E-02
		diadenosine hexaphosphate metabolic process (GO:1901908)	5	1	0.03	37.42	2.64E-02
		diadenosine pentaphosphate catabolic process (GO:1901907)	5	1	0.03	37.42	2.64E-02
		diadenosine pentaphosphate metabolic process (GO:1901906)	5	1	0.03	37.42	2.64E-02
		positive regulation of cellular pH reduction (GO:0032849)	5	1	0.03	37.42	2.64E-02
		diphosphoinositol polyphosphate metabolic process (GO:0071543)	5	1	0.03	37.42	2.64E-02
		regulation protein catabolic process at postsynapse (GO:0140252)	5	1	0.03	37.42	2.64E-02
		protein K69-linked ufmylation (GO:1990592)	5	1	0.03	37.42	2.64E-02
		protein polyufmylation (GO:1990564)	5	1	0.03	37.42	2.64E-02
		polar body extrusion after meiotic divisions (GO:0040038)	5	1	0.03	37.42	2.64E-02
		CUT metabolic process (GO:0071043)	5	1	0.03	37.42	2.64E-02
		CUT catabolic process (GO:0071034)	5	1	0.03	37.42	2.64E-02
		IMP salvage (GO:0032264)	5	1	0.03	37.42	2.64E-02
		GMP salvage (GO:0032263)	5	1	0.03	37.42	2.64E-02
		AMP salvage (GO:0044209)	5	1	0.03	37.42	2.64E-02
		regulation of protein localization to endoplasmic reticulum (GO:1905550)	5	1	0.03	37.42	2.64E-02
		negative regulation of urine volume (GO:0035811)	5	1	0.03	37.42	2.64E-02
		positive regulation of metallopeptidase activity (GO:1905050)	5	1	0.03	37.42	2.64E-02
		isopentenyl diphosphate biosynthetic process (GO:0009240)	5	1	0.03	37.42	2.64E-02
		isoleucine transport (GO:0015818)	5	1	0.03	37.42	2.64E-02
		negative regulation of IRE1-mediated unfolded protein response (GO:1903895)	5	1	0.03	37.42	2.64E-02
		snRNA catabolic process (GO:0016076)	5	1	0.03	37.42	2.64E-02
		cellular response to methionine (GO:0061431)	5	1	0.03	37.42	2.64E-02
		positive regulation of wound healing, spreading of epidermal cells (GO:1903691)	5	1	0.03	37.42	2.64E-02
		isopentenyl diphosphate metabolic process (GO:0046490)	5	1	0.03	37.42	2.64E-02
		grooming behavior (GO:0007625)	15	3	0.08	37.42	6.45E-05
		tRNA thio-modification (GO:0034227)	5	1	0.03	37.42	2.64E-02
		bronchiole development (GO:0060435)	6	1	0.03	31.18	3.16E-02
		regulation of penile erection (GO:0060405)	6	1	0.03	31.18	3.16E-02
		positive regulation of cell-cell adhesion mediated by integrin (GO:0033634)	6	1	0.03	31.18	3.16E-02
		regulation of calcium import into the mitochondrion (GO:0110097)	6	1	0.03	31.18	3.16E-02
		male mating behavior (GO:0060179)	6	1	0.03	31.18	3.16E-02
		tyrosine catabolic process (GO:0006572)	6	1	0.03	31.18	3.16E-02
		negative regulation of transmission of nerve impulse (GO:0051970)	6	1	0.03	31.18	3.16E-02
		regulation of CD40 signaling pathway (GO:2000348)	6	1	0.03	31.18	3.16E-02
		'de novo' pyrimidine nucleobase biosynthetic process (GO:0006207)	6	1	0.03	31.18	3.16E-02
		regulation of lymphangiogenesis (GO:1901490)	6	1	0.03	31.18	3.16E-02
		regulation of pentose-phosphate shunt (GO:0043456)	6	1	0.03	31.18	3.16E-02
		positive regulation of prostaglandin biosynthetic process (GO:0031394)	6	1	0.03	31.18	3.16E-02
		leukotriene catabolic process (GO:0036100)	6	1	0.03	31.18	3.16E-02
		regulation of protein K48-linked ubiquitination (GO:0061945)	6	1	0.03	31.18	3.16E-02
		response to methionine (GO:1904640)	6	1	0.03	31.18	3.16E-02
		sperm ejaculation (GO:0042713)	6	1	0.03	31.18	3.16E-02
		diadenosine polyphosphate catabolic process (GO:0015961)	6	1	0.03	31.18	3.16E-02
		10-formyltetrahydrofolate metabolic process (GO:0009256)	6	1	0.03	31.18	3.16E-02
		menaquinone metabolic process (GO:0009233)	6	1	0.03	31.18	3.16E-02
		tryptophan transport (GO:0015827)	6	1	0.03	31.18	3.16E-02
		regulation of plasma cell differentiation (GO:1900098)	6	1	0.03	31.18	3.16E-02
		reactive gliosis (GO:0150103)	6	1	0.03	31.18	3.16E-02
		vacuole fusion (GO:0097576)	12	2	0.06	31.18	1.80E-03
		response to sorbitol (GO:0072708)	6	1	0.03	31.18	3.16E-02
		regulation of chondrocyte development (GO:0061181)	6	1	0.03	31.18	3.16E-02
		tricuspid valve morphogenesis (GO:0003186)	6	1	0.03	31.18	3.16E-02
		intestinal epithelial cell maturation (GO:0060574)	6	1	0.03	31.18	3.16E-02
		positive regulation of myotube differentiation (GO:0010831)	13	2	0.07	28.78	2.12E-03
		negative regulation of smooth muscle cell apoptotic process (GO:0034392)	13	2	0.07	28.78	2.12E-03
		hindgut morphogenesis (GO:0007442)	7	1	0.04	26.73	3.68E-02
		negative regulation of monocyte differentiation (GO:0045656)	7	1	0.04	26.73	3.68E-02
		regulation of RNA polymerase II regulatory region sequence-specific DNA binding (GO:1903025)	7	1	0.04	26.73	3.68E-02
		inositol trisphosphate metabolic process (GO:0032957)	7	1	0.04	26.73	3.68E-02
		positive regulation of protein glycosylation (GO:0060050)	7	1	0.04	26.73	3.68E-02
		parathyroid gland development (GO:0060017)	7	1	0.04	26.73	3.68E-02
		valine metabolic process (GO:0006573)	7	1	0.04	26.73	3.68E-02
		protein ufmylation (GO:0071569)	7	1	0.04	26.73	3.68E-02
		negative regulation of interleukin-4 production (GO:0032713)	7	1	0.04	26.73	3.68E-02
		regulation of mitochondrial mRNA stability (GO:0044528)	7	1	0.04	26.73	3.68E-02
		regulation of germ cell proliferation (GO:1905936)	7	1	0.04	26.73	3.68E-02
		purine ribonucleoside salvage (GO:0006166)	7	1	0.04	26.73	3.68E-02
		TRAMP-dependent tRNA surveillance pathway (GO:0071038)	7	1	0.04	26.73	3.68E-02
		nuclear polyadenylation-dependent rRNA catabolic process (GO:0071035)	7	1	0.04	26.73	3.68E-02
		voluntary musculoskeletal movement (GO:0050882)	7	1	0.04	26.73	3.68E-02
		exonucleolytic trimming to generate mature 3'-end of 5.8S rRNA from tricistronic rRNA transcript (SSU-rRNA, 5.8S rRNA, LSU-rRNA) (GO:0000467)	7	1	0.04	26.73	3.68E-02
		positive regulation of cytoplasmic translational initiation (GO:1904690)	7	1	0.04	26.73	3.68E-02
		cleavage furrow formation (GO:0036089)	7	1	0.04	26.73	3.68E-02
		maternal behavior (GO:0042711)	14	2	0.07	26.73	2.47E-03
		regulation of mitotic recombination (GO:0000019)	7	1	0.04	26.73	3.68E-02
		pantothenate metabolic process (GO:0015939)	7	1	0.04	26.73	3.68E-02
		regulation of microtubule binding (GO:1904526)	7	1	0.04	26.73	3.68E-02
		fat-soluble vitamin biosynthetic process (GO:0042362)	7	1	0.04	26.73	3.68E-02
		development of secondary female sexual characteristics (GO:0046543)	7	1	0.04	26.73	3.68E-02
		positive regulation of protein localization to cilium (GO:1903566)	7	1	0.04	26.73	3.68E-02
		parallel actin filament bundle assembly (GO:0030046)	7	1	0.04	26.73	3.68E-02
		tricuspid valve development (GO:0003175)	7	1	0.04	26.73	3.68E-02
		trachea cartilage development (GO:0060534)	7	1	0.04	26.73	3.68E-02
		T-helper cell lineage commitment (GO:0002295)	15	2	0.08	24.95	2.84E-03
		parental behavior (GO:0060746)	15	2	0.08	24.95	2.84E-03
		negative regulation of erythrocyte differentiation (GO:0045647)	8	1	0.04	23.39	4.20E-02
		positive regulation of unsaturated fatty acid biosynthetic process (GO:2001280)	8	1	0.04	23.39	4.20E-02
		rhombomere development (GO:0021546)	8	1	0.04	23.39	4.20E-02
		primitive hemopoiesis (GO:0060215)	8	1	0.04	23.39	4.20E-02
		positive regulation of protein K63-linked ubiquitination (GO:1902523)	8	1	0.04	23.39	4.20E-02
		DNA strand resection involved in replication fork processing (GO:0110025)	8	1	0.04	23.39	4.20E-02
		negative regulation of double-strand break repair via nonhomologous end joining (GO:2001033)	8	1	0.04	23.39	4.20E-02
		regulation of cellular pH reduction (GO:0032847)	8	1	0.04	23.39	4.20E-02
		L-phenylalanine catabolic process (GO:0006559)	8	1	0.04	23.39	4.20E-02
		L-phenylalanine metabolic process (GO:0006558)	8	1	0.04	23.39	4.20E-02
		lysine metabolic process (GO:0006553)	8	1	0.04	23.39	4.20E-02
		meiotic cytokinesis (GO:0033206)	8	1	0.04	23.39	4.20E-02
		erythrose 4-phosphate/phosphoenolpyruvate family amino acid catabolic process (GO:1902222)	8	1	0.04	23.39	4.20E-02
		regulation protein catabolic process at synapse (GO:0140250)	8	1	0.04	23.39	4.20E-02
		purine ribonucleotide salvage (GO:0106380)	8	1	0.04	23.39	4.20E-02
		tRNA surveillance (GO:0106354)	8	1	0.04	23.39	4.20E-02
		regulation of NADP metabolic process (GO:1902031)	8	1	0.04	23.39	4.20E-02
		icosanoid catabolic process (GO:1901523)	8	1	0.04	23.39	4.20E-02
		semicircular canal morphogenesis (GO:0048752)	8	1	0.04	23.39	4.20E-02
		poly(A)-dependent snoRNA 3'-end processing (GO:0071051)	8	1	0.04	23.39	4.20E-02
		positive regulation of uterine smooth muscle contraction (GO:0070474)	8	1	0.04	23.39	4.20E-02
		establishment of meiotic spindle localization (GO:0051295)	8	1	0.04	23.39	4.20E-02
		response to sucrose (GO:0009744)	8	1	0.04	23.39	4.20E-02
		positive regulation of chromatin binding (GO:0035563)	8	1	0.04	23.39	4.20E-02
		diadenosine polyphosphate metabolic process (GO:0015959)	8	1	0.04	23.39	4.20E-02
		vascular endothelial cell response to laminar fluid shear stress (GO:0097700)	8	1	0.04	23.39	4.20E-02
		hindgut development (GO:0061525)	8	1	0.04	23.39	4.20E-02
		pyrimidine nucleobase biosynthetic process (GO:0019856)	8	1	0.04	23.39	4.20E-02
		endothelial cell fate commitment (GO:0060839)	8	1	0.04	23.39	4.20E-02
		meiotic DNA double-strand break formation (GO:0042138)	8	1	0.04	23.39	4.20E-02
		spermidine metabolic process (GO:0008216)	8	1	0.04	23.39	4.20E-02
		atrioventricular valve formation (GO:0003190)	8	1	0.04	23.39	4.20E-02
		mesodermal cell fate specification (GO:0007501)	8	1	0.04	23.39	4.20E-02
		nucleobase biosynthetic process (GO:0046112)	17	2	0.09	22.01	3.65E-03
		dicarboxylic acid catabolic process (GO:0043649)	17	2	0.09	22.01	3.65E-03
		uterus development (GO:0060065)	26	3	0.14	21.59	3.53E-04
		response to testosterone (GO:0033574)	44	5	0.24	21.26	3.66E-06
		negative regulation of cell size (GO:0045792)	9	1	0.05	20.79	4.71E-02
		lung-associated mesenchyme development (GO:0060484)	9	1	0.05	20.79	4.71E-02
		negative regulation of keratinocyte differentiation (GO:0045617)	9	1	0.05	20.79	4.71E-02
		positive regulation of cAMP/PKA signal transduction (GO:0141163)	9	1	0.05	20.79	4.71E-02
		cholesterol catabolic process (GO:0006707)	9	1	0.05	20.79	4.71E-02
		complement activation, lectin pathway (GO:0001867)	9	1	0.05	20.79	4.71E-02
		TORC2 signaling (GO:0038203)	9	1	0.05	20.79	4.71E-02
		actin filament network formation (GO:0051639)	9	1	0.05	20.79	4.71E-02
		embryonic neurocranium morphogenesis (GO:0048702)	9	1	0.05	20.79	4.71E-02
		CD4-positive, alpha-beta T cell lineage commitment (GO:0043373)	18	2	0.1	20.79	4.10E-03
		regulation of prostaglandin biosynthetic process (GO:0031392)	9	1	0.05	20.79	4.71E-02
		regulation of cytoplasmic translational initiation (GO:1904688)	9	1	0.05	20.79	4.71E-02
		R-loop processing (GO:0062176)	9	1	0.05	20.79	4.71E-02
		purine nucleobase biosynthetic process (GO:0009113)	9	1	0.05	20.79	4.71E-02
		outer ear morphogenesis (GO:0042473)	9	1	0.05	20.79	4.71E-02
		sterol catabolic process (GO:0016127)	9	1	0.05	20.79	4.71E-02
		monocyte activation (GO:0042117)	9	1	0.05	20.79	4.71E-02
		mesenchymal-epithelial cell signaling (GO:0060638)	9	1	0.05	20.79	4.71E-02
		response to disaccharide (GO:0034285)	9	1	0.05	20.79	4.71E-02
		definitive hemopoiesis (GO:0060216)	19	2	0.1	19.69	4.56E-03
		alpha-beta T cell lineage commitment (GO:0002363)	20	2	0.11	18.71	5.05E-03
		DNA double-strand break processing (GO:0000729)	20	2	0.11	18.71	5.05E-03
		CD4-positive or CD8-positive, alpha-beta T cell lineage commitment (GO:0043369)	22	2	0.12	17.01	6.10E-03
		embryonic forelimb morphogenesis (GO:0035115)	33	3	0.18	17.01	7.21E-04
		proximal/distal pattern formation (GO:0009954)	34	3	0.18	16.51	7.88E-04
		positive regulation of amino acid transport (GO:0051957)	23	2	0.12	16.27	6.66E-03
		prostate gland development (GO:0030850)	46	4	0.25	16.27	1.06E-04
		embryonic skeletal system morphogenesis (GO:0048704)	96	8	0.51	15.59	4.62E-08
		positive regulation of amine transport (GO:0051954)	40	3	0.21	14.03	1.27E-03
		granulocyte differentiation (GO:0030851)	27	2	0.14	13.86	9.11E-03
		forelimb morphogenesis (GO:0035136)	41	3	0.22	13.69	1.37E-03
		T cell lineage commitment (GO:0002360)	28	2	0.15	13.36	9.77E-03
		regulation of protein polyubiquitination (GO:1902914)	28	2	0.15	13.36	9.77E-03
		embryonic skeletal system development (GO:0048706)	135	9	0.72	12.47	4.56E-08
		inositol phosphate metabolic process (GO:0043647)	30	2	0.16	12.47	1.12E-02
		thyroid gland development (GO:0030878)	30	2	0.16	12.47	1.12E-02
		regulation of smooth muscle cell apoptotic process (GO:0034391)	30	2	0.16	12.47	1.12E-02
		positive regulation of organic acid transport (GO:0032892)	46	3	0.25	12.2	1.91E-03
		cranial nerve morphogenesis (GO:0021602)	31	2	0.17	12.07	1.19E-02
		urogenital system development (GO:0001655)	63	4	0.34	11.88	3.61E-04
		modified amino acid catabolic process (GO:0042219)	32	2	0.17	11.69	1.26E-02
		mating behavior (GO:0007617)	32	2	0.17	11.69	1.26E-02
		positive regulation of blood pressure (GO:0045777)	34	2	0.18	11.01	1.42E-02
		rescue of stalled ribosome (GO:0072344)	34	2	0.18	11.01	1.42E-02
		regulation of interleukin-4 production (GO:0032673)	34	2	0.18	11.01	1.42E-02
		nucleobase metabolic process (GO:0009112)	34	2	0.18	11.01	1.42E-02
		positive T cell selection (GO:0043368)	35	2	0.19	10.69	1.50E-02
		female meiotic nuclear division (GO:0007143)	41	2	0.22	9.13	2.03E-02
		ribosome disassembly (GO:0032790)	41	2	0.22	9.13	2.03E-02
		reproductive behavior (GO:0019098)	42	2	0.22	8.91	2.12E-02
		regulation of amino acid transport (GO:0051955)	42	2	0.22	8.91	2.12E-02
		positive regulation of striated muscle cell differentiation (GO:0051155)	42	2	0.22	8.91	2.12E-02
		regulation of myotube differentiation (GO:0010830)	42	2	0.22	8.91	2.12E-02
		negative regulation of myeloid cell differentiation (GO:0045638)	85	4	0.45	8.8	1.12E-03
		regulation of erythrocyte differentiation (GO:0045646)	43	2	0.23	8.7	2.22E-02
		cytokinetic process (GO:0032506)	45	2	0.24	8.32	2.41E-02
		embryonic cranial skeleton morphogenesis (GO:0048701)	45	2	0.24	8.32	2.41E-02
		negative regulation of muscle cell apoptotic process (GO:0010656)	45	2	0.24	8.32	2.41E-02
		skeletal system morphogenesis (GO:0048705)	229	10	1.22	8.17	4.25E-07
		response to estrogen (GO:0043627)	69	3	0.37	8.13	6.03E-03
		nuclear membrane organization (GO:0071763)	47	2	0.25	7.96	2.62E-02
		anterior/posterior pattern specification (GO:0009952)	213	9	1.14	7.91	2.16E-06
		T cell selection (GO:0045058)	48	2	0.26	7.8	2.72E-02
		CD4-positive, alpha-beta T cell differentiation involved in immune response (GO:0002294)	49	2	0.26	7.64	2.83E-02
		T-helper cell differentiation (GO:0042093)	49	2	0.26	7.64	2.83E-02
		alpha-beta T cell differentiation involved in immune response (GO:0002293)	50	2	0.27	7.48	2.94E-02
		alpha-beta T cell activation involved in immune response (GO:0002287)	50	2	0.27	7.48	2.94E-02
		thymus development (GO:0048538)	50	2	0.27	7.48	2.94E-02
		regulation of behavior (GO:0050795)	76	3	0.41	7.39	7.87E-03
		regulation of cellular respiration (GO:0043457)	51	2	0.27	7.34	3.05E-02
		regulation of organic acid transport (GO:0032890)	77	3	0.41	7.29	8.16E-03
		autophagosome maturation (GO:0097352)	52	2	0.28	7.2	3.16E-02
		cochlea development (GO:0090102)	53	2	0.28	7.06	3.27E-02
		T cell differentiation involved in immune response (GO:0002292)	54	2	0.29	6.93	3.38E-02
		adherens junction organization (GO:0034332)	54	2	0.29	6.93	3.38E-02
		RNA destabilization (GO:0050779)	82	3	0.44	6.84	9.69E-03
		regulation of purine nucleotide catabolic process (GO:0033121)	55	2	0.29	6.8	3.50E-02
		biological process involved in intraspecies interaction between organisms (GO:0051703)	55	2	0.29	6.8	3.50E-02
		regulation of glycolytic process (GO:0006110)	55	2	0.29	6.8	3.50E-02
		regulation of nucleotide catabolic process (GO:0030811)	55	2	0.29	6.8	3.50E-02
		social behavior (GO:0035176)	55	2	0.29	6.8	3.50E-02
		negative regulation of myeloid leukocyte differentiation (GO:0002762)	55	2	0.29	6.8	3.50E-02
		glutathione metabolic process (GO:0006749)	56	2	0.3	6.68	3.62E-02
		mitotic metaphase chromosome alignment (GO:0007080)	56	2	0.3	6.68	3.62E-02
		regulation of amine transport (GO:0051952)	84	3	0.45	6.68	1.03E-02
		nuclear envelope organization (GO:0006998)	58	2	0.31	6.45	3.85E-02
		positive regulation of cell cycle G1/S phase transition (GO:1902808)	59	2	0.32	6.34	3.98E-02
		CD4-positive, alpha-beta T cell differentiation (GO:0043367)	61	2	0.33	6.13	4.22E-02
		embryonic limb morphogenesis (GO:0030326)	124	4	0.66	6.04	4.43E-03
		embryonic appendage morphogenesis (GO:0035113)	124	4	0.66	6.04	4.43E-03
		heart valve morphogenesis (GO:0003179)	62	2	0.33	6.04	4.35E-02
		regulation of extracellular matrix organization (GO:1903053)	63	2	0.34	5.94	4.48E-02
		translational elongation (GO:0006414)	63	2	0.34	5.94	4.48E-02
		skeletal system development (GO:0001501)	510	16	2.73	5.87	1.31E-08
		cranial nerve development (GO:0021545)	65	2	0.35	5.76	4.74E-02
		regulation of carbohydrate catabolic process (GO:0043470)	65	2	0.35	5.76	4.74E-02
		vesicle fusion (GO:0006906)	100	3	0.53	5.61	1.65E-02
		positive regulation of muscle cell differentiation (GO:0051149)	67	2	0.36	5.58	5.00E-02
		organelle membrane fusion (GO:0090174)	102	3	0.55	5.5	1.74E-02
		male sex differentiation (GO:0046661)	170	5	0.91	5.5	2.21E-03
		cartilage development (GO:0051216)	174	5	0.93	5.38	2.44E-03
		negative regulation of vasculature development (GO:1901343)	110	3	0.59	5.1	2.12E-02
		male gonad development (GO:0008584)	147	4	0.79	5.09	8.04E-03
		response to ketone (GO:1901654)	221	6	1.18	5.08	1.21E-03
		development of primary male sexual characteristics (GO:0046546)	148	4	0.79	5.06	8.23E-03
		embryonic organ morphogenesis (GO:0048562)	300	8	1.6	4.99	2.10E-04
		regulation of circadian rhythm (GO:0042752)	113	3	0.6	4.97	2.28E-02
		limb morphogenesis (GO:0035108)	152	4	0.81	4.92	9.02E-03
		appendage morphogenesis (GO:0035107)	152	4	0.81	4.92	9.02E-03
		organic acid catabolic process (GO:0016054)	230	6	1.23	4.88	1.49E-03
		carboxylic acid catabolic process (GO:0046395)	230	6	1.23	4.88	1.49E-03
		cholesterol metabolic process (GO:0008203)	120	3	0.64	4.68	2.66E-02
		regulation of myeloid cell differentiation (GO:0045637)	202	5	1.08	4.63	4.62E-03
		regionalization (GO:0003002)	411	10	2.2	4.55	7.18E-05
		positive regulation of mRNA metabolic process (GO:1903313)	125	3	0.67	4.49	2.95E-02
		pattern specification process (GO:0007389)	460	11	2.46	4.47	3.60E-05
		regulation of myeloid leukocyte differentiation (GO:0002761)	127	3	0.68	4.42	3.07E-02
		positive regulation of lipid metabolic process (GO:0045834)	130	3	0.69	4.32	3.26E-02
		organic hydroxy compound biosynthetic process (GO:1901617)	174	4	0.93	4.3	1.42E-02
		meiotic nuclear division (GO:0140013)	174	4	0.93	4.3	1.42E-02
		secondary alcohol metabolic process (GO:1902652)	131	3	0.7	4.28	3.32E-02
		organelle fusion (GO:0048284)	131	3	0.7	4.28	3.32E-02
		sterol metabolic process (GO:0016125)	131	3	0.7	4.28	3.32E-02
		negative regulation of DNA metabolic process (GO:0051053)	136	3	0.73	4.13	3.65E-02
		embryonic organ development (GO:0048568)	454	10	2.43	4.12	1.62E-04
		nuclear division (GO:0000280)	321	7	1.72	4.08	1.70E-03
		regulation of RNA stability (GO:0043487)	184	4	0.98	4.07	1.71E-02
		connective tissue development (GO:0061448)	233	5	1.25	4.01	8.34E-03
		limb development (GO:0060173)	190	4	1.02	3.94	1.90E-02
		appendage development (GO:0048736)	190	4	1.02	3.94	1.90E-02
		regulation of generation of precursor metabolites and energy (GO:0043467)	143	3	0.76	3.92	4.14E-02
		regulation of double-strand break repair (GO:2000779)	144	3	0.77	3.9	4.21E-02
		alpha-amino acid metabolic process (GO:1901605)	193	4	1.03	3.88	2.00E-02
		embryo development ending in birth or egg hatching (GO:0009792)	680	14	3.63	3.85	1.59E-05
		meiotic cell cycle process (GO:1903046)	195	4	1.04	3.84	2.07E-02
		organelle fission (GO:0048285)	347	7	1.85	3.77	2.63E-03
		cellular catabolic process (GO:0044248)	299	6	1.6	3.75	5.43E-03
		chordate embryonic development (GO:0043009)	658	13	3.52	3.7	4.99E-05
		cell fate commitment (GO:0045165)	255	5	1.36	3.67	1.20E-02
		regulation of binding (GO:0051098)	207	4	1.11	3.62	2.51E-02
		gland development (GO:0048732)	427	8	2.28	3.51	2.09E-03
		embryonic morphogenesis (GO:0048598)	595	11	3.18	3.46	3.45E-04
		macroautophagy (GO:0016236)	222	4	1.19	3.37	3.14E-02
		sex differentiation (GO:0007548)	287	5	1.53	3.26	1.90E-02
		ear development (GO:0043583)	230	4	1.23	3.25	3.50E-02
		gonad development (GO:0008406)	231	4	1.23	3.24	3.55E-02
		embryo development (GO:0009790)	1045	18	5.59	3.22	1.03E-05
		nuclear chromosome segregation (GO:0098813)	234	4	1.25	3.2	3.70E-02
		development of primary sexual characteristics (GO:0045137)	236	4	1.26	3.17	3.80E-02
		small molecule catabolic process (GO:0044282)	355	6	1.9	3.16	1.21E-02
		regulation of hemopoiesis (GO:1903706)	415	7	2.22	3.16	6.94E-03
		negative regulation of catabolic process (GO:0009895)	360	6	1.92	3.12	1.29E-02
		reproductive structure development (GO:0048608)	303	5	1.62	3.09	2.34E-02
		regulation of mRNA metabolic process (GO:1903311)	304	5	1.62	3.08	2.37E-02
		cellular component disassembly (GO:0022411)	305	5	1.63	3.07	2.40E-02
		reproductive system development (GO:0061458)	307	5	1.64	3.05	2.46E-02
		protein polyubiquitination (GO:0000209)	247	4	1.32	3.03	4.36E-02
		alcohol metabolic process (GO:0006066)	314	5	1.68	2.98	2.68E-02
		meiotic cell cycle (GO:0051321)	258	4	1.38	2.9	4.98E-02
		autophagy (GO:0006914)	331	5	1.77	2.83	3.26E-02
		process utilizing autophagic mechanism (GO:0061919)	331	5	1.77	2.83	3.26E-02
		small molecule biosynthetic process (GO:0044283)	464	7	2.48	2.82	1.23E-02
		regulation of leukocyte differentiation (GO:1902105)	334	5	1.79	2.8	3.37E-02
		amide metabolic process (GO:0043603)	402	6	2.15	2.79	2.10E-02
		animal organ morphogenesis (GO:0009887)	975	14	5.21	2.69	6.95E-04
		positive regulation of nucleobase-containing compound metabolic process (GO:0045935)	2027	27	10.83	2.49	6.13E-06
		organic hydroxy compound metabolic process (GO:1901615)	470	6	2.51	2.39	4.05E-02
		positive regulation of RNA metabolic process (GO:0051254)	1824	23	9.75	2.36	1.18E-04
		protein modification by small protein conjugation (GO:0032446)	668	8	3.57	2.24	2.69E-02
		positive regulation of transcription by RNA polymerase II (GO:0045944)	1265	15	6.76	2.22	3.90E-03
		multicellular organismal reproductive process (GO:0048609)	982	11	5.25	2.1	2.05E-02
		positive regulation of DNA-templated transcription (GO:0045893)	1702	19	9.1	2.09	2.43E-03
		positive regulation of RNA biosynthetic process (GO:1902680)	1705	19	9.11	2.08	2.45E-03
		regulation of cell development (GO:0060284)	815	9	4.36	2.07	4.22E-02
		gamete generation (GO:0007276)	830	9	4.44	2.03	4.45E-02
		regulation of catabolic process (GO:0009894)	1029	11	5.5	2	2.52E-02
		negative regulation of nucleobase-containing compound metabolic process (GO:0045934)	1520	16	8.12	1.97	8.91E-03
		response to lipid (GO:0033993)	856	9	4.58	1.97	4.91E-02
		reproductive process (GO:0022414)	1537	16	8.22	1.95	9.48E-03
		positive regulation of macromolecule metabolic process (GO:0010604)	3273	32	17.49	1.83	5.45E-04
		animal organ development (GO:0048513)	2877	28	15.38	1.82	1.30E-03
		regulation of cell population proliferation (GO:0042127)	1662	16	8.88	1.8	2.06E-02
		negative regulation of macromolecule biosynthetic process (GO:0010558)	2097	20	11.21	1.78	1.03E-02
		positive regulation of metabolic process (GO:0009893)	3582	34	19.15	1.78	5.47E-04
		catabolic process (GO:0009056)	2007	19	10.73	1.77	1.41E-02
		proteolysis (GO:0006508)	1269	12	6.78	1.77	4.59E-02
		negative regulation of macromolecule metabolic process (GO:0010605)	2554	24	13.65	1.76	5.30E-03
		negative regulation of DNA-templated transcription (GO:0045892)	1278	12	6.83	1.76	4.74E-02
		regulation of nucleobase-containing compound metabolic process (GO:0019219)	4049	38	21.64	1.76	2.52E-04
		regulation of RNA metabolic process (GO:0051252)	3745	35	20.02	1.75	6.88E-04
		positive regulation of macromolecule biosynthetic process (GO:0010557)	2574	24	13.76	1.74	5.58E-03
		negative regulation of biosynthetic process (GO:0009890)	2169	20	11.59	1.73	1.79E-02
		negative regulation of metabolic process (GO:0009892)	2782	25	14.87	1.68	7.48E-03
		positive regulation of biosynthetic process (GO:0009891)	2686	24	14.36	1.67	9.99E-03
		regulation of transcription by RNA polymerase II (GO:0006357)	2693	24	14.39	1.67	1.02E-02
		system development (GO:0048731)	3593	32	19.2	1.67	2.33E-03
		multicellular organism development (GO:0007275)	3986	35	21.31	1.64	2.22E-03
		regulation of DNA-templated transcription (GO:0006355)	3479	30	18.6	1.61	6.81E-03
		regulation of RNA biosynthetic process (GO:2001141)	3493	30	18.67	1.61	6.93E-03
		anatomical structure morphogenesis (GO:0009653)	2248	19	12.02	1.58	4.43E-02
		regulation of primary metabolic process (GO:0080090)	5411	44	28.92	1.52	1.57E-03
		regulation of macromolecule biosynthetic process (GO:0010556)	5083	40	27.17	1.47	7.38E-03
		regulation of gene expression (GO:0010468)	4968	39	26.55	1.47	7.18E-03
		regulation of macromolecule metabolic process (GO:0060255)	5898	46	31.52	1.46	2.98E-03
		regulation of metabolic process (GO:0019222)	6440	50	34.42	1.45	1.87E-03
		regulation of biosynthetic process (GO:0009889)	5258	40	28.1	1.42	1.15E-02
		biosynthetic process (GO:0009058)	3957	30	21.15	1.42	3.85E-02
		anatomical structure development (GO:0048856)	5251	38	28.07	1.35	3.66E-02
		primary metabolic process (GO:0044238)	6772	48	36.2	1.33	1.91E-02
		positive regulation of cellular process (GO:0048522)	5836	41	31.19	1.31	4.35E-02
		metabolic process (GO:0008152)	7632	53	40.79	1.3	1.75E-02
		regulation of cellular process (GO:0050794)	11384	72	60.85	1.18	3.43E-02
		regulation of biological process (GO:0050789)	11782	74	62.97	1.18	3.37E-02
Body size	PANTHER Pathways	Circadian clock system (P00015)	10	2	0.11	18.62	4.88E-03
		Axon guidance mediated by netrin (P00009)	35	3	0.38	7.98	6.21E-03
		DNA replication (P00017)	27	2	0.29	6.9	3.38E-02
		Nicotinic acetylcholine receptor signaling pathway (P00044)	106	4	1.14	3.51	2.75E-02
	GO biological process complete	lipoxin B4 biosynthetic process (GO:2001306)	1	1	0.01	93.12	1.07E-02
		amylopectin metabolic process (GO:2000896)	1	1	0.01	93.12	1.07E-02
		cellularization (GO:0007349)	2	2	0.02	93.12	1.15E-04
		amylopectin biosynthetic process (GO:0010021)	1	1	0.01	93.12	1.07E-02
		sperm individualization (GO:0007291)	2	2	0.02	93.12	1.15E-04
		putrescine acetylation (GO:0032920)	1	1	0.01	93.12	1.07E-02
		spermine acetylation (GO:0032919)	1	1	0.01	93.12	1.07E-02
		positive regulation of cellular response to drug (GO:2001040)	1	1	0.01	93.12	1.07E-02
		positive regulation of response to drug (GO:2001025)	1	1	0.01	93.12	1.07E-02
		negative regulation of collagen binding (GO:0033342)	1	1	0.01	93.12	1.07E-02
		regulation of collagen binding (GO:0033341)	1	1	0.01	93.12	1.07E-02
		toll-like receptor TLR1:TLR2 signaling pathway (GO:0038123)	1	1	0.01	93.12	1.07E-02
		positive regulation of intrinsic apoptotic signaling pathway in response to DNA damage by p53 class mediator (GO:1902167)	1	1	0.01	93.12	1.07E-02
		trans-synaptic signaling by trans-synaptic complex, modulating synaptic transmission (GO:0099557)	1	1	0.01	93.12	1.07E-02
		peptidyl-cysteine methylation (GO:0018125)	1	1	0.01	93.12	1.07E-02
		telomere formation via telomerase (GO:0032203)	1	1	0.01	93.12	1.07E-02
		neuron intrinsic apoptotic signaling pathway in response to endoplasmic reticulum stress (GO:0036483)	1	1	0.01	93.12	1.07E-02
		regulation of synaptic vesicle budding from presynaptic endocytic zone membrane (GO:0098694)	1	1	0.01	93.12	1.07E-02
		N-terminal peptidyl-glutamine acetylation (GO:0017192)	1	1	0.01	93.12	1.07E-02
		regulation of translation involved in cellular response to UV (GO:1904803)	1	1	0.01	93.12	1.07E-02
		cell migration involved in metanephros development (GO:0035788)	1	1	0.01	93.12	1.07E-02
		positive regulation of protein localization to adherens junction (GO:1904704)	1	1	0.01	93.12	1.07E-02
		positive regulation of lateral attachment of mitotic spindle microtubules to kinetochore (GO:1905116)	1	1	0.01	93.12	1.07E-02
		regulation of lateral attachment of mitotic spindle microtubules to kinetochore (GO:1905115)	1	1	0.01	93.12	1.07E-02
		cellular response to arsenite(3-) (GO:1903841)	1	1	0.01	93.12	1.07E-02
		response to arsenite(3-) (GO:1903840)	1	1	0.01	93.12	1.07E-02
		positive regulation of t-SNARE clustering (GO:1904034)	1	1	0.01	93.12	1.07E-02
		regulation of t-SNARE clustering (GO:1904032)	1	1	0.01	93.12	1.07E-02
		type B pancreatic cell fate commitment (GO:0003327)	1	1	0.01	93.12	1.07E-02
		negative regulation of G1 to G0 transition (GO:1903451)	1	1	0.01	93.12	1.07E-02
		neuronal-glial interaction involved in hindbrain glial-mediated radial cell migration (GO:0021944)	1	1	0.01	93.12	1.07E-02
		protein localization to endoplasmic reticulum tubular network (GO:1903420)	1	1	0.01	93.12	1.07E-02
		jump response (GO:0007630)	1	1	0.01	93.12	1.07E-02
		RNA folding (GO:0034337)	1	1	0.01	93.12	1.07E-02
		glycine receptor clustering (GO:0072579)	1	1	0.01	93.12	1.07E-02
		cell fate determination involved in pattern specification (GO:0060582)	1	1	0.01	93.12	1.07E-02
		ventral spinal cord interneuron fate determination (GO:0060580)	1	1	0.01	93.12	1.07E-02
		nor-spermidine metabolic process (GO:0046204)	1	1	0.01	93.12	1.07E-02
		smoothened signaling pathway involved in spinal cord motor neuron cell fate specification (GO:0021776)	2	1	0.02	46.56	2.14E-02
		lipoxin B4 metabolic process (GO:2001304)	2	1	0.02	46.56	2.14E-02
		positive regulation of synaptic vesicle clustering (GO:2000809)	2	1	0.02	46.56	2.14E-02
		convergent extension involved in neural plate elongation (GO:0022007)	2	1	0.02	46.56	2.14E-02
		epidermal growth factor catabolic process (GO:0007174)	2	1	0.02	46.56	2.14E-02
		follicular dendritic cell differentiation (GO:0002268)	2	1	0.02	46.56	2.14E-02
		regulation of cellular response to drug (GO:2001038)	2	1	0.02	46.56	2.14E-02
		cellular response to glial cell derived neurotrophic factor (GO:1990792)	2	1	0.02	46.56	2.14E-02
		neural plate elongation (GO:0014022)	2	1	0.02	46.56	2.14E-02
		mitotic sister chromatid biorientation (GO:1990758)	2	1	0.02	46.56	2.14E-02
		leukotriene A4 metabolic process (GO:1901751)	2	1	0.02	46.56	2.14E-02
		repair of kinetochore microtubule attachment defect (GO:0140274)	2	1	0.02	46.56	2.14E-02
		repair of mitotic kinetochore microtubule attachment defect (GO:0140273)	2	1	0.02	46.56	2.14E-02
		negative regulation of pentose-phosphate shunt (GO:1905856)	2	1	0.02	46.56	2.14E-02
		N-terminal peptidyl-glutamic acid acetylation (GO:0018002)	2	1	0.02	46.56	2.14E-02
		regulation of bundle of His cell action potential (GO:0098905)	2	1	0.02	46.56	2.14E-02
		positive regulation of presynapse assembly (GO:1905608)	2	1	0.02	46.56	2.14E-02
		white fat cell proliferation (GO:0070343)	2	1	0.02	46.56	2.14E-02
		positive regulation of brain-derived neurotrophic factor receptor signaling pathway (GO:0031550)	2	1	0.02	46.56	2.14E-02
		positive regulation of cell proliferation in midbrain (GO:1904935)	2	1	0.02	46.56	2.14E-02
		negative regulation of helicase activity (GO:0051097)	2	1	0.02	46.56	2.14E-02
		N-terminal peptidyl-aspartic acid acetylation (GO:0017190)	2	1	0.02	46.56	2.14E-02
		protein localization to Cajal body (GO:1904867)	2	1	0.02	46.56	2.14E-02
		cell migration involved in kidney development (GO:0035787)	2	1	0.02	46.56	2.14E-02
		regulation of protein localization to adherens junction (GO:1904702)	2	1	0.02	46.56	2.14E-02
		translational attenuation (GO:0009386)	2	1	0.02	46.56	2.14E-02
		positive regulation of base-excision repair (GO:1905053)	2	1	0.02	46.56	2.14E-02
		proteasome localization (GO:0031144)	2	1	0.02	46.56	2.14E-02
		amino acid import (GO:0043090)	2	1	0.02	46.56	2.14E-02
		response to methamphetamine hydrochloride (GO:1904313)	2	1	0.02	46.56	2.14E-02
		oligodendrocyte apoptotic process (GO:0097252)	2	1	0.02	46.56	2.14E-02
		negative regulation of glucose catabolic process to lactate via pyruvate (GO:1904024)	2	1	0.02	46.56	2.14E-02
		pancreatic PP cell fate commitment (GO:0003329)	2	1	0.02	46.56	2.14E-02
		pancreatic A cell fate commitment (GO:0003326)	2	1	0.02	46.56	2.14E-02
		pancreatic PP cell differentiation (GO:0003312)	2	1	0.02	46.56	2.14E-02
		negative regulation of endoribonuclease activity (GO:0060702)	2	1	0.02	46.56	2.14E-02
		negative regulation of ribonuclease activity (GO:0060701)	2	1	0.02	46.56	2.14E-02
		endoplasmic reticulum-Golgi intermediate compartment organization (GO:0097111)	2	1	0.02	46.56	2.14E-02
		glucose catabolic process to lactate via pyruvate (GO:0019661)	2	1	0.02	46.56	2.14E-02
		glycolytic fermentation (GO:0019660)	2	1	0.02	46.56	2.14E-02
		glucose catabolic process to lactate (GO:0019659)	2	1	0.02	46.56	2.14E-02
		adrenal chromaffin cell differentiation (GO:0061104)	2	1	0.02	46.56	2.14E-02
		protein localization to nuclear body (GO:1903405)	2	1	0.02	46.56	2.14E-02
		positive regulation of satellite cell activation involved in skeletal muscle regeneration (GO:0014718)	2	1	0.02	46.56	2.14E-02
		establishment of synaptic specificity at neuromuscular junction (GO:0007529)	2	1	0.02	46.56	2.14E-02
		hepoxilin biosynthetic process (GO:0051122)	8	3	0.09	34.92	6.57E-05
		hepoxilin metabolic process (GO:0051121)	8	3	0.09	34.92	6.57E-05
		mitochondrial DNA repair (GO:0043504)	8	3	0.09	34.92	6.57E-05
		positive regulation of potassium ion import across plasma membrane (GO:1903288)	3	1	0.03	31.04	3.19E-02
		smoothened signaling pathway involved in ventral spinal cord interneuron specification (GO:0021775)	3	1	0.03	31.04	3.19E-02
		lipoxin A4 biosynthetic process (GO:2001303)	3	1	0.03	31.04	3.19E-02
		thigmotaxis (GO:0001966)	3	1	0.03	31.04	3.19E-02
		spinal cord oligodendrocyte cell fate specification (GO:0021530)	3	1	0.03	31.04	3.19E-02
		positive regulation of protein K48-linked ubiquitination (GO:1902524)	3	1	0.03	31.04	3.19E-02
		spermidine acetylation (GO:0032918)	3	1	0.03	31.04	3.19E-02
		polyamine acetylation (GO:0032917)	3	1	0.03	31.04	3.19E-02
		follicular dendritic cell activation (GO:0002266)	3	1	0.03	31.04	3.19E-02
		positive regulation of intrinsic apoptotic signaling pathway by p53 class mediator (GO:1902255)	6	2	0.06	31.04	1.67E-03
		serine import into mitochondrion (GO:0140300)	3	1	0.03	31.04	3.19E-02
		regulation of DNA damage response, signal transduction by p53 class mediator resulting in transcription of p21 class mediator (GO:1902162)	6	2	0.06	31.04	1.67E-03
		negative regulation of synapse maturation (GO:2000297)	3	1	0.03	31.04	3.19E-02
		regulation of translation at presynapse (GO:0140244)	3	1	0.03	31.04	3.19E-02
		nitrate import (GO:1902025)	3	1	0.03	31.04	3.19E-02
		cellular response to mercury ion (GO:0071288)	3	1	0.03	31.04	3.19E-02
		regulation of translation at presynapse, modulating synaptic transmission (GO:0099577)	3	1	0.03	31.04	3.19E-02
		peptidyl-aspartic acid modification (GO:0018197)	3	1	0.03	31.04	3.19E-02
		fermentation (GO:0006113)	3	1	0.03	31.04	3.19E-02
		RNA-templated transcription (GO:0001172)	3	1	0.03	31.04	3.19E-02
		proline import across plasma membrane (GO:1905647)	3	1	0.03	31.04	3.19E-02
		intrinsic apoptotic signaling pathway in response to hypoxia (GO:1990144)	3	1	0.03	31.04	3.19E-02
		serine import across plasma membrane (GO:0098718)	3	1	0.03	31.04	3.19E-02
		regulation of brain-derived neurotrophic factor receptor signaling pathway (GO:0031548)	3	1	0.03	31.04	3.19E-02
		negative regulation of fermentation (GO:1901003)	3	1	0.03	31.04	3.19E-02
		regulation of cell proliferation in midbrain (GO:1904933)	3	1	0.03	31.04	3.19E-02
		glycine betaine transport (GO:0031460)	3	1	0.03	31.04	3.19E-02
		regulation of base-excision repair (GO:1905051)	3	1	0.03	31.04	3.19E-02
		L-proline transmembrane transport (GO:1904555)	3	1	0.03	31.04	3.19E-02
		cellular response to water deprivation (GO:0042631)	3	1	0.03	31.04	3.19E-02
		nitrate transmembrane transport (GO:0015706)	3	1	0.03	31.04	3.19E-02
		positive regulation of protein localization to cell-cell junction (GO:0150107)	3	1	0.03	31.04	3.19E-02
		L-serine import across plasma membrane (GO:1903812)	3	1	0.03	31.04	3.19E-02
		L-proline import across plasma membrane (GO:1904271)	3	1	0.03	31.04	3.19E-02
		regulation of glucose catabolic process to lactate via pyruvate (GO:1904023)	3	1	0.03	31.04	3.19E-02
		smoothened signaling pathway involved in ventral spinal cord patterning (GO:0021910)	3	1	0.03	31.04	3.19E-02
		regulation of satellite cell activation involved in skeletal muscle regeneration (GO:0014717)	3	1	0.03	31.04	3.19E-02
		Purkinje myocyte development (GO:0003165)	3	1	0.03	31.04	3.19E-02
		detection of nodal flow (GO:0003127)	3	1	0.03	31.04	3.19E-02
		negative regulation of dendritic cell antigen processing and presentation (GO:0002605)	4	1	0.04	23.28	4.23E-02
		regulation of potassium ion import (GO:1903286)	4	1	0.04	23.28	4.23E-02
		oligodendrocyte cell fate commitment (GO:0021779)	4	1	0.04	23.28	4.23E-02
		oligodendrocyte cell fate specification (GO:0021778)	4	1	0.04	23.28	4.23E-02
		renal water transport (GO:0003097)	8	2	0.09	23.28	3.08E-03
		lipoxygenase pathway (GO:0019372)	12	3	0.13	23.28	2.50E-04
		third ventricle development (GO:0021678)	4	1	0.04	23.28	4.23E-02
		lipoxin biosynthetic process (GO:2001301)	4	1	0.04	23.28	4.23E-02
		minus-end-directed organelle transport along microtubule (GO:0072385)	4	1	0.04	23.28	4.23E-02
		regulation of grooming behavior (GO:2000821)	4	1	0.04	23.28	4.23E-02
		endocardium formation (GO:0060214)	4	1	0.04	23.28	4.23E-02
		pro-B cell differentiation (GO:0002328)	4	1	0.04	23.28	4.23E-02
		negative regulation of pre-miRNA processing (GO:2000632)	4	1	0.04	23.28	4.23E-02
		phosphatidylserine biosynthetic process (GO:0006659)	4	1	0.04	23.28	4.23E-02
		regulation of response to drug (GO:2001023)	4	1	0.04	23.28	4.23E-02
		mitotic cytokinesis checkpoint signaling (GO:0044878)	4	1	0.04	23.28	4.23E-02
		response to glial cell derived neurotrophic factor (GO:1990790)	4	1	0.04	23.28	4.23E-02
		oxidative stress-induced premature senescence (GO:0090403)	4	1	0.04	23.28	4.23E-02
		cellular response to molecule of fungal origin (GO:0071226)	4	1	0.04	23.28	4.23E-02
		bone regeneration (GO:1990523)	4	1	0.04	23.28	4.23E-02
		peptidyl-glutamine modification (GO:0018199)	4	1	0.04	23.28	4.23E-02
		myoblast development (GO:0048627)	4	1	0.04	23.28	4.23E-02
		regulation of membrane depolarization during cardiac muscle cell action potential (GO:1900825)	4	1	0.04	23.28	4.23E-02
		telomere assembly (GO:0032202)	4	1	0.04	23.28	4.23E-02
		negative regulation of lysosome organization (GO:1905672)	4	1	0.04	23.28	4.23E-02
		protein localization to nucleoplasm (GO:1990173)	4	1	0.04	23.28	4.23E-02
		regulation of fermentation (GO:0043465)	4	1	0.04	23.28	4.23E-02
		sister chromatid biorientation (GO:0031134)	4	1	0.04	23.28	4.23E-02
		Cajal body organization (GO:0030576)	4	1	0.04	23.28	4.23E-02
		negative regulation of protein K63-linked ubiquitination (GO:1900045)	4	1	0.04	23.28	4.23E-02
		L-glutamine import across plasma membrane (GO:1903803)	4	1	0.04	23.28	4.23E-02
		positive regulation of neuron projection arborization (GO:0150012)	8	2	0.09	23.28	3.08E-03
		cellular response to actinomycin D (GO:0072717)	4	1	0.04	23.28	4.23E-02
		positive regulation of translational termination (GO:0045905)	4	1	0.04	23.28	4.23E-02
		negative regulation of brown fat cell differentiation (GO:1903444)	4	1	0.04	23.28	4.23E-02
		positive regulation of cerebellar granule cell precursor proliferation (GO:0021940)	4	1	0.04	23.28	4.23E-02
		regulation of endoribonuclease activity (GO:0060699)	4	1	0.04	23.28	4.23E-02
		positive regulation of RNA polymerase II transcription preinitiation complex assembly (GO:0045899)	4	1	0.04	23.28	4.23E-02
		neurotransmitter-gated ion channel clustering (GO:0072578)	13	3	0.14	21.49	3.23E-04
		bone marrow development (GO:0048539)	9	2	0.1	20.69	3.93E-03
		centrosome separation (GO:0051299)	9	2	0.1	20.69	3.93E-03
		neurotransmitter receptor diffusion trapping (GO:0099628)	10	2	0.11	18.62	4.88E-03
		serine transport (GO:0032329)	10	2	0.11	18.62	4.88E-03
		postsynaptic neurotransmitter receptor diffusion trapping (GO:0098970)	10	2	0.11	18.62	4.88E-03
		receptor diffusion trapping (GO:0098953)	10	2	0.11	18.62	4.88E-03
		linoleic acid metabolic process (GO:0043651)	20	4	0.21	18.62	5.48E-05
		negative regulation of miRNA processing (GO:1903799)	10	2	0.11	18.62	4.88E-03
		pancreatic A cell differentiation (GO:0003310)	10	2	0.11	18.62	4.88E-03
		mitotic spindle midzone assembly (GO:0051256)	11	2	0.12	16.93	5.92E-03
		mitotic spindle elongation (GO:0000022)	11	2	0.12	16.93	5.92E-03
		cell fate commitment involved in pattern specification (GO:0060581)	11	2	0.12	16.93	5.92E-03
		ventral spinal cord interneuron fate commitment (GO:0060579)	11	2	0.12	16.93	5.92E-03
		locomotory exploration behavior (GO:0035641)	17	3	0.18	16.43	7.43E-04
		mitochondrial DNA metabolic process (GO:0032042)	18	3	0.19	15.52	8.85E-04
		ventral spinal cord interneuron differentiation (GO:0021514)	13	2	0.14	14.33	8.28E-03
		spindle elongation (GO:0051231)	13	2	0.14	14.33	8.28E-03
		positive regulation of triglyceride biosynthetic process (GO:0010867)	13	2	0.14	14.33	8.28E-03
		desmosome organization (GO:0002934)	13	2	0.14	14.33	8.28E-03
		postsynaptic membrane organization (GO:0001941)	27	4	0.29	13.8	1.87E-04
		spindle midzone assembly (GO:0051255)	14	2	0.15	13.3	9.60E-03
		carbon dioxide transport (GO:0015670)	14	2	0.15	13.3	9.60E-03
		positive regulation of ruffle assembly (GO:1900029)	15	2	0.16	12.42	1.10E-02
		regulation of neuron projection arborization (GO:0150011)	15	2	0.16	12.42	1.10E-02
		negative regulation of stem cell proliferation (GO:2000647)	23	3	0.25	12.15	1.85E-03
		spinal cord dorsal/ventral patterning (GO:0021513)	16	2	0.17	11.64	1.25E-02
		replicative senescence (GO:0090399)	16	2	0.17	11.64	1.25E-02
		regulation of miRNA processing (GO:1903798)	16	2	0.17	11.64	1.25E-02
		type B pancreatic cell development (GO:0003323)	16	2	0.17	11.64	1.25E-02
		neuroendocrine cell differentiation (GO:0061101)	16	2	0.17	11.64	1.25E-02
		regulation of regulatory ncRNA processing (GO:0070920)	17	2	0.18	10.96	1.40E-02
		negative regulation of miRNA-mediated gene silencing (GO:0060965)	17	2	0.18	10.96	1.40E-02
		regulation of blood vessel endothelial cell proliferation involved in sprouting angiogenesis (GO:1903587)	17	2	0.18	10.96	1.40E-02
		spinal cord patterning (GO:0021511)	18	2	0.19	10.35	1.57E-02
		negative regulation of post-transcriptional gene silencing (GO:0060149)	18	2	0.19	10.35	1.57E-02
		response to L-glutamate (GO:1902065)	18	2	0.19	10.35	1.57E-02
		negative regulation of post-transcriptional gene silencing by regulatory ncRNA (GO:1900369)	18	2	0.19	10.35	1.57E-02
		negative regulation of gene silencing by regulatory ncRNA (GO:0060967)	18	2	0.19	10.35	1.57E-02
		long-chain fatty acid biosynthetic process (GO:0042759)	28	3	0.3	9.98	3.28E-03
		mitochondrial genome maintenance (GO:0000002)	28	3	0.3	9.98	3.28E-03
		regulation of glial cell migration (GO:1903975)	19	2	0.2	9.8	1.74E-02
		water transport (GO:0006833)	29	3	0.31	9.63	3.63E-03
		negative regulation of telomere maintenance via telomere lengthening (GO:1904357)	29	3	0.31	9.63	3.63E-03
		mitochondrial transcription (GO:0006390)	20	2	0.21	9.31	1.92E-02
		regulation of triglyceride biosynthetic process (GO:0010866)	20	2	0.21	9.31	1.92E-02
		DNA damage response, signal transduction by p53 class mediator resulting in cell cycle arrest (GO:0006977)	21	2	0.23	8.87	2.11E-02
		positive regulation of triglyceride metabolic process (GO:0090208)	21	2	0.23	8.87	2.11E-02
		regulation of ARF protein signal transduction (GO:0032012)	21	2	0.23	8.87	2.11E-02
		gas transport (GO:0015669)	21	2	0.23	8.87	2.11E-02
		regulation of intrinsic apoptotic signaling pathway by p53 class mediator (GO:1902253)	32	3	0.34	8.73	4.82E-03
		negative regulation of telomere maintenance via telomerase (GO:0032211)	22	2	0.24	8.47	2.30E-02
		type B pancreatic cell differentiation (GO:0003309)	22	2	0.24	8.47	2.30E-02
		regulation of attachment of spindle microtubules to kinetochore (GO:0051988)	23	2	0.25	8.1	2.50E-02
		establishment of skin barrier (GO:0061436)	35	3	0.38	7.98	6.21E-03
		negative regulation of JNK cascade (GO:0046329)	35	3	0.38	7.98	6.21E-03
		renal water homeostasis (GO:0003091)	24	2	0.26	7.76	2.71E-02
		DNA-templated transcription termination (GO:0006353)	24	2	0.26	7.76	2.71E-02
		entrainment of circadian clock by photoperiod (GO:0043153)	24	2	0.26	7.76	2.71E-02
		negative regulation of DNA replication (GO:0008156)	24	2	0.26	7.76	2.71E-02
		regulation of long-term neuronal synaptic plasticity (GO:0048169)	25	2	0.27	7.45	2.93E-02
		one-carbon compound transport (GO:0019755)	25	2	0.27	7.45	2.93E-02
		negative regulation of telomere maintenance (GO:0032205)	38	3	0.41	7.35	7.81E-03
		regulation of DNA damage response, signal transduction by p53 class mediator (GO:0043516)	38	3	0.41	7.35	7.81E-03
		exploration behavior (GO:0035640)	38	3	0.41	7.35	7.81E-03
		fluid transport (GO:0042044)	39	3	0.42	7.16	8.40E-03
		dentate gyrus development (GO:0021542)	26	2	0.28	7.16	3.15E-02
		regulation of vascular endothelial cell proliferation (GO:1905562)	26	2	0.28	7.16	3.15E-02
		cortical actin cytoskeleton organization (GO:0030866)	40	3	0.43	6.98	9.01E-03
		photoperiodism (GO:0009648)	27	2	0.29	6.9	3.38E-02
		negative regulation of purine nucleotide metabolic process (GO:1900543)	27	2	0.29	6.9	3.38E-02
		synaptic vesicle maturation (GO:0016188)	27	2	0.29	6.9	3.38E-02
		cellular response to gamma radiation (GO:0071480)	28	2	0.3	6.65	3.61E-02
		regulation of cardiac muscle cell action potential (GO:0098901)	28	2	0.3	6.65	3.61E-02
		positive regulation of MAP kinase activity (GO:0043406)	70	5	0.75	6.65	9.37E-04
		regulation of telomere maintenance via telomere lengthening (GO:1904356)	56	4	0.6	6.65	3.07E-03
		negative regulation of nucleotide metabolic process (GO:0045980)	28	2	0.3	6.65	3.61E-02
		regulation of protein polyubiquitination (GO:1902914)	28	2	0.3	6.65	3.61E-02
		regulation of p38MAPK cascade (GO:1900744)	42	3	0.45	6.65	1.03E-02
		negative regulation of gliogenesis (GO:0014014)	43	3	0.46	6.5	1.10E-02
		response to progesterone (GO:0032570)	43	3	0.46	6.5	1.10E-02
		spinal cord motor neuron differentiation (GO:0021522)	29	2	0.31	6.42	3.85E-02
		regulation of sodium ion transmembrane transporter activity (GO:2000649)	29	2	0.31	6.42	3.85E-02
		regulation of protein localization to synapse (GO:1902473)	29	2	0.31	6.42	3.85E-02
		glandular epithelial cell development (GO:0002068)	29	2	0.31	6.42	3.85E-02
		glial cell proliferation (GO:0014009)	29	2	0.31	6.42	3.85E-02
		entrainment of circadian clock (GO:0009649)	29	2	0.31	6.42	3.85E-02
		enteroendocrine cell differentiation (GO:0035883)	29	2	0.31	6.42	3.85E-02
		motor behavior (GO:0061744)	29	2	0.31	6.42	3.85E-02
		telomere maintenance via telomere lengthening (GO:0010833)	29	2	0.31	6.42	3.85E-02
		regulation of miRNA-mediated gene silencing (GO:0060964)	29	2	0.31	6.42	3.85E-02
		positive regulation of signal transduction by p53 class mediator (GO:1901798)	30	2	0.32	6.21	4.10E-02
		cytokinetic process (GO:0032506)	45	3	0.48	6.21	1.24E-02
		vesicle targeting, to, from or within Golgi (GO:0048199)	30	2	0.32	6.21	4.10E-02
		regulation of post-transcriptional gene silencing by regulatory ncRNA (GO:1900368)	30	2	0.32	6.21	4.10E-02
		positive regulation of intrinsic apoptotic signaling pathway (GO:2001244)	61	4	0.66	6.11	4.19E-03
		regulation of post-transcriptional gene silencing (GO:0060147)	31	2	0.33	6.01	4.35E-02
		mitotic cytokinetic process (GO:1902410)	31	2	0.33	6.01	4.35E-02
		regulation of ruffle assembly (GO:1900027)	31	2	0.33	6.01	4.35E-02
		receptor clustering (GO:0043113)	47	3	0.5	5.94	1.40E-02
		regulation of sodium ion transmembrane transport (GO:1902305)	48	3	0.52	5.82	1.48E-02
		negative regulation of DNA biosynthetic process (GO:2000279)	32	2	0.34	5.82	4.61E-02
		regulation of telomere maintenance via telomerase (GO:0032210)	48	3	0.52	5.82	1.48E-02
		regulation of presynapse assembly (GO:1905606)	32	2	0.34	5.82	4.61E-02
		regulation of gene silencing by regulatory ncRNA (GO:0060966)	32	2	0.34	5.82	4.61E-02
		ER-nucleus signaling pathway (GO:0006984)	33	2	0.35	5.64	4.87E-02
		mitotic G1/S transition checkpoint signaling (GO:0044819)	33	2	0.35	5.64	4.87E-02
		multicellular organismal-level water homeostasis (GO:0050891)	33	2	0.35	5.64	4.87E-02
		brown fat cell differentiation (GO:0050873)	33	2	0.35	5.64	4.87E-02
		regulation of presynapse organization (GO:0099174)	33	2	0.35	5.64	4.87E-02
		mitotic G1 DNA damage checkpoint signaling (GO:0031571)	33	2	0.35	5.64	4.87E-02
		mitotic spindle assembly (GO:0090307)	51	3	0.55	5.48	1.74E-02
		negative regulation of fat cell differentiation (GO:0045599)	53	3	0.57	5.27	1.93E-02
		positive regulation of neural precursor cell proliferation (GO:2000179)	53	3	0.57	5.27	1.93E-02
		mitotic cytokinesis (GO:0000281)	89	5	0.96	5.23	2.73E-03
		regulation of signal transduction by p53 class mediator (GO:1901796)	108	6	1.16	5.17	1.10E-03
		smoothened signaling pathway (GO:0007224)	92	5	0.99	5.06	3.15E-03
		Golgi to plasma membrane transport (GO:0006893)	56	3	0.6	4.99	2.23E-02
		cortical cytoskeleton organization (GO:0030865)	56	3	0.6	4.99	2.23E-02
		centrosome cycle (GO:0007098)	95	5	1.02	4.9	3.62E-03
		regulation of sodium ion transport (GO:0002028)	77	4	0.83	4.84	9.51E-03
		positive regulation of cold-induced thermogenesis (GO:0120162)	101	5	1.08	4.61	4.69E-03
		arachidonate metabolic process (GO:0019369)	61	3	0.66	4.58	2.79E-02
		lysosome localization (GO:0032418)	62	3	0.67	4.51	2.91E-02
		microtubule polymerization or depolymerization (GO:0031109)	62	3	0.67	4.51	2.91E-02
		vacuolar localization (GO:1990849)	63	3	0.68	4.43	3.03E-02
		regulation of gliogenesis (GO:0014013)	105	5	1.13	4.43	5.53E-03
		heart looping (GO:0001947)	64	3	0.69	4.37	3.15E-02
		regulation of MAP kinase activity (GO:0043405)	107	5	1.15	4.35	5.98E-03
		organelle transport along microtubule (GO:0072384)	86	4	0.92	4.33	1.39E-02
		dorsal/ventral pattern formation (GO:0009953)	86	4	0.92	4.33	1.39E-02
		vascular transport (GO:0010232)	87	4	0.93	4.28	1.44E-02
		transport across blood-brain barrier (GO:0150104)	87	4	0.93	4.28	1.44E-02
		microtubule organizing center organization (GO:0031023)	109	5	1.17	4.27	6.46E-03
		lipid oxidation (GO:0034440)	88	4	0.94	4.23	1.50E-02
		Rho protein signal transduction (GO:0007266)	66	3	0.71	4.23	3.41E-02
		protein homotetramerization (GO:0051289)	66	3	0.71	4.23	3.41E-02
		regulation of telomere maintenance (GO:0032204)	111	5	1.19	4.19	6.97E-03
		circadian regulation of gene expression (GO:0032922)	67	3	0.72	4.17	3.54E-02
		positive regulation of protein serine/threonine kinase activity (GO:0071902)	113	5	1.21	4.12	7.50E-03
		regulation of neural precursor cell proliferation (GO:2000177)	91	4	0.98	4.09	1.67E-02
		regulation of embryonic development (GO:0045995)	91	4	0.98	4.09	1.67E-02
		determination of heart left/right asymmetry (GO:0061371)	69	3	0.74	4.05	3.81E-02
		embryonic heart tube morphogenesis (GO:0003143)	70	3	0.75	3.99	3.96E-02
		cytoskeleton-dependent cytokinesis (GO:0061640)	117	5	1.26	3.98	8.66E-03
		hippocampus development (GO:0021766)	94	4	1.01	3.96	1.86E-02
		cytokinesis (GO:0000910)	119	5	1.28	3.91	9.28E-03
		positive regulation of apoptotic signaling pathway (GO:2001235)	143	6	1.54	3.91	4.52E-03
		segmentation (GO:0035282)	97	4	1.04	3.84	2.06E-02
		stem cell proliferation (GO:0072089)	74	3	0.79	3.78	4.54E-02
		positive regulation of telomere maintenance (GO:0032206)	74	3	0.79	3.78	4.54E-02
		fat cell differentiation (GO:0045444)	125	5	1.34	3.72	1.13E-02
		protein tetramerization (GO:0051262)	100	4	1.07	3.72	2.28E-02
		regulation of cold-induced thermogenesis (GO:0120161)	151	6	1.62	3.7	5.88E-03
		post-Golgi vesicle-mediated transport (GO:0006892)	101	4	1.08	3.69	2.35E-02
		response to osmotic stress (GO:0006970)	76	3	0.82	3.68	4.85E-02
		DNA conformation change (GO:0071103)	105	4	1.13	3.55	2.67E-02
		negative regulation of MAPK cascade (GO:0043409)	158	6	1.7	3.54	7.29E-03
		unsaturated fatty acid metabolic process (GO:0033559)	106	4	1.14	3.51	2.75E-02
		sphingolipid biosynthetic process (GO:0030148)	106	4	1.14	3.51	2.75E-02
		regulation of endothelial cell proliferation (GO:0001936)	133	5	1.43	3.5	1.45E-02
		negative regulation of neurogenesis (GO:0050768)	135	5	1.45	3.45	1.54E-02
		negative regulation of DNA metabolic process (GO:0051053)	136	5	1.46	3.42	1.58E-02
		negative regulation of epithelial cell proliferation (GO:0050680)	137	5	1.47	3.4	1.63E-02
		circadian rhythm (GO:0007623)	139	5	1.49	3.35	1.72E-02
		cellular response to insulin stimulus (GO:0032869)	196	7	2.1	3.33	5.37E-03
		long-chain fatty acid metabolic process (GO:0001676)	113	4	1.21	3.3	3.37E-02
		cytoskeleton-dependent intracellular transport (GO:0030705)	198	7	2.13	3.29	5.67E-03
		postsynapse organization (GO:0099173)	114	4	1.22	3.27	3.46E-02
		negative regulation of nervous system development (GO:0051961)	143	5	1.54	3.26	1.92E-02
		neuron apoptotic process (GO:0051402)	115	4	1.23	3.24	3.56E-02
		insulin receptor signaling pathway (GO:0008286)	115	4	1.23	3.24	3.56E-02
		transport along microtubule (GO:0010970)	174	6	1.87	3.21	1.14E-02
		regulation of mitochondrion organization (GO:0010821)	117	4	1.26	3.18	3.75E-02
		fatty acid biosynthetic process (GO:0006633)	121	4	1.3	3.08	4.16E-02
		endoplasmic reticulum to Golgi vesicle-mediated transport (GO:0006888)	122	4	1.31	3.05	4.27E-02
		regulation of monoatomic ion transmembrane transporter activity (GO:0032412)	155	5	1.66	3	2.61E-02
		limbic system development (GO:0021761)	125	4	1.34	2.98	4.60E-02
		regulation of DNA replication (GO:0006275)	128	4	1.37	2.91	4.94E-02
		pallium development (GO:0021543)	194	6	2.08	2.88	1.86E-02
		regulation of transmembrane transporter activity (GO:0022898)	163	5	1.75	2.86	3.15E-02
		positive regulation of angiogenesis (GO:0045766)	167	5	1.79	2.79	3.44E-02
		regulation of small GTPase mediated signal transduction (GO:0051056)	302	9	3.24	2.78	5.52E-03
		spindle organization (GO:0007051)	169	5	1.81	2.76	3.60E-02
		positive regulation of vasculature development (GO:1904018)	170	5	1.83	2.74	3.67E-02
		regulation of transporter activity (GO:0032409)	174	5	1.87	2.68	4.00E-02
		regulation of protein serine/threonine kinase activity (GO:0071900)	209	6	2.24	2.67	2.56E-02
		telencephalon development (GO:0021537)	280	8	3.01	2.66	1.10E-02
		regulation of post-translational protein modification (GO:1901873)	245	7	2.63	2.66	1.69E-02
		regulation of intrinsic apoptotic signaling pathway (GO:2001242)	177	5	1.9	2.63	4.25E-02
		Golgi vesicle transport (GO:0048193)	288	8	3.09	2.59	1.29E-02
		microtubule-based transport (GO:0099111)	219	6	2.35	2.55	3.12E-02
		cell-cell junction organization (GO:0045216)	184	5	1.98	2.53	4.87E-02
		spermatid development (GO:0007286)	225	6	2.42	2.48	3.49E-02
		response to insulin (GO:0032868)	265	7	2.85	2.46	2.47E-02
		microtubule cytoskeleton organization (GO:0000226)	578	15	6.21	2.42	1.52E-03
		spermatid differentiation (GO:0048515)	233	6	2.5	2.4	4.03E-02
		rhythmic process (GO:0048511)	275	7	2.95	2.37	2.94E-02
		regulation of epithelial cell proliferation (GO:0050678)	358	9	3.84	2.34	1.56E-02
		regulation of MAPK cascade (GO:0043408)	637	16	6.84	2.34	2.42E-03
		microtubule-based process (GO:0007017)	880	22	9.45	2.33	2.73E-04
		regulation of protein modification by small protein conjugation or removal (GO:1903320)	240	6	2.58	2.33	4.54E-02
		regulation of monoatomic cation transmembrane transport (GO:1904062)	292	7	3.14	2.23	3.88E-02
		regulation of apoptotic signaling pathway (GO:2001233)	379	9	4.07	2.21	2.17E-02
		cellular response to peptide hormone stimulus (GO:0071375)	295	7	3.17	2.21	4.06E-02
		in utero embryonic development (GO:0001701)	397	9	4.26	2.11	4.13E-02
		chromosome organization (GO:0051276)	486	11	5.22	2.11	2.13E-02
		microtubule-based movement (GO:0007018)	447	10	4.8	2.08	3.07E-02
		positive regulation of MAPK cascade (GO:0043410)	452	10	4.85	2.06	3.19E-02
		regionalization (GO:0003002)	411	9	4.41	2.04	4.53E-02
		mitotic cell cycle (GO:0000278)	603	13	6.48	2.01	1.51E-02
		establishment of organelle localization (GO:0051656)	423	9	4.54	1.98	4.96E-02
		mitotic cell cycle process (GO:1903047)	523	11	5.62	1.96	2.96E-02
		cell population proliferation (GO:0008283)	719	15	7.72	1.94	1.45E-02
		embryo development ending in birth or egg hatching (GO:0009792)	680	14	7.3	1.92	2.04E-02
		intracellular signaling cassette (GO:0141124)	832	17	8.93	1.9	1.43E-02
		cell cycle (GO:0007049)	985	20	10.58	1.89	6.23E-03
		cell cycle process (GO:0022402)	895	18	9.61	1.87	1.13E-02
		embryo development (GO:0009790)	1045	21	11.22	1.87	5.19E-03
		chordate embryonic development (GO:0043009)	658	13	7.07	1.84	3.20E-02
		anatomical structure formation involved in morphogenesis (GO:0048646)	977	19	10.49	1.81	1.53E-02
		membrane organization (GO:0061024)	757	14	8.13	1.72	4.55E-02
		generation of neurons (GO:0048699)	1192	22	12.8	1.72	1.29E-02
		negative regulation of nucleobase-containing compound metabolic process (GO:0045934)	1520	27	16.32	1.65	9.23E-03
		neurogenesis (GO:0022008)	1380	24	14.82	1.62	2.03E-02
		negative regulation of DNA-templated transcription (GO:0045892)	1278	22	13.72	1.6	3.37E-02
		negative regulation of RNA biosynthetic process (GO:1902679)	1288	22	13.83	1.59	3.44E-02
		neuron differentiation (GO:0030182)	1114	19	11.96	1.59	4.96E-02
		regulation of developmental process (GO:0050793)	2435	41	26.15	1.57	3.21E-03
		multicellular organism development (GO:0007275)	3986	67	42.8	1.57	1.03E-04
		regulation of intracellular signal transduction (GO:1902531)	1964	33	21.09	1.56	1.07E-02
		positive regulation of nucleobase-containing compound metabolic process (GO:0045935)	2027	34	21.77	1.56	8.63E-03
		positive regulation of developmental process (GO:0051094)	1323	22	14.21	1.55	3.80E-02
		positive regulation of signal transduction (GO:0009967)	1566	26	16.82	1.55	2.88E-02
		positive regulation of transcription by RNA polymerase II (GO:0045944)	1265	21	13.58	1.55	4.70E-02
		cytoskeleton organization (GO:0007010)	1272	21	13.66	1.54	4.79E-02
		negative regulation of RNA metabolic process (GO:0051253)	1394	23	14.97	1.54	4.18E-02
		positive regulation of metabolic process (GO:0009893)	3582	59	38.47	1.53	4.77E-04
		positive regulation of response to stimulus (GO:0048584)	2262	37	24.29	1.52	9.08E-03
		positive regulation of macromolecule metabolic process (GO:0010604)	3273	53	35.15	1.51	1.60E-03
		positive regulation of cell communication (GO:0010647)	1747	28	18.76	1.49	3.78E-02
		positive regulation of signaling (GO:0023056)	1749	28	18.78	1.49	3.79E-02
		regulation of signal transduction (GO:0009966)	3061	49	32.87	1.49	4.12E-03
		anatomical structure development (GO:0048856)	5251	84	56.39	1.49	4.81E-05
		animal organ development (GO:0048513)	2877	46	30.89	1.49	4.61E-03
		developmental process (GO:0032502)	5765	92	61.91	1.49	1.51E-05
		positive regulation of macromolecule biosynthetic process (GO:0010557)	2574	41	27.64	1.48	1.01E-02
		positive regulation of RNA metabolic process (GO:0051254)	1824	29	19.59	1.48	3.15E-02
		positive regulation of DNA-templated transcription (GO:0045893)	1702	27	18.28	1.48	3.68E-02
		positive regulation of RNA biosynthetic process (GO:1902680)	1705	27	18.31	1.47	3.71E-02
		regulation of signaling (GO:0023051)	3490	55	37.48	1.47	2.78E-03
		regulation of cell communication (GO:0010646)	3497	55	37.55	1.46	2.82E-03
		positive regulation of multicellular organismal process (GO:0051240)	1655	26	17.77	1.46	4.62E-02
		regulation of cell population proliferation (GO:0042127)	1662	26	17.85	1.46	4.71E-02
		regulation of multicellular organismal process (GO:0051239)	2941	46	31.58	1.46	8.70E-03
		positive regulation of biosynthetic process (GO:0009891)	2686	42	28.84	1.46	1.17E-02
		anatomical structure morphogenesis (GO:0009653)	2248	35	24.14	1.45	2.26E-02
		regulation of response to stimulus (GO:0048583)	4070	63	43.71	1.44	1.62E-03
		cell development (GO:0048468)	2264	35	24.31	1.44	2.97E-02
		positive regulation of cellular process (GO:0048522)	5836	90	62.67	1.44	8.59E-05
		negative regulation of macromolecule biosynthetic process (GO:0010558)	2097	32	22.52	1.42	4.32E-02
		negative regulation of biosynthetic process (GO:0009890)	2169	33	23.29	1.42	3.64E-02
		cell differentiation (GO:0030154)	3684	56	39.56	1.42	6.00E-03
		cellular developmental process (GO:0048869)	3687	56	39.59	1.41	6.02E-03
		system development (GO:0048731)	3593	54	38.58	1.4	9.46E-03
		positive regulation of biological process (GO:0048518)	6153	92	66.07	1.39	2.06E-04
		organelle organization (GO:0006996)	3121	46	33.52	1.37	2.32E-02
		regulation of nucleobase-containing compound metabolic process (GO:0019219)	4049	59	43.48	1.36	1.05E-02
		cellular component biogenesis (GO:0044085)	2759	40	29.63	1.35	4.65E-02
		regulation of macromolecule metabolic process (GO:0060255)	5898	85	63.34	1.34	1.63E-03
		regulation of macromolecule biosynthetic process (GO:0010556)	5083	73	54.58	1.34	4.73E-03
		regulation of gene expression (GO:0010468)	4968	71	53.35	1.33	7.04E-03
		regulation of RNA metabolic process (GO:0051252)	3745	53	40.22	1.32	2.83E-02
		regulation of biosynthetic process (GO:0009889)	5258	74	56.46	1.31	8.24E-03
		regulation of primary metabolic process (GO:0080090)	5411	75	58.11	1.29	1.11E-02
		regulation of metabolic process (GO:0019222)	6440	89	69.16	1.29	4.42E-03
		localization (GO:0051179)	4566	62	49.03	1.26	4.15E-02
		multicellular organismal process (GO:0032501)	6323	85	67.9	1.25	1.53E-02
		cellular component organization or biogenesis (GO:0071840)	6231	83	66.91	1.24	2.22E-02
		cellular component organization (GO:0016043)	6034	79	64.8	1.22	3.75E-02
		biological regulation (GO:0065007)	12180	154	130.8	1.18	1.49E-03
		regulation of cellular process (GO:0050794)	11384	142	122.25	1.16	7.86E-03
		regulation of biological process (GO:0050789)	11782	145	126.52	1.15	1.14E-02
		cellular process (GO:0009987)	15507	188	166.52	1.13	5.22E-04
		biological_process (GO:0008150)	17695	203	190.02	1.07	1.09E-02
		Unclassified (UNCLASSIFIED)	2885	18	30.98	0.58	1.09E-02
		nervous system process (GO:0050877)	1466	8	15.74	0.51	4.69E-02
		G protein-coupled receptor signaling pathway (GO:0007186)	1241	6	13.33	0.45	3.27E-02
		defense response (GO:0006952)	1478	7	15.87	0.44	1.75E-02
		sensory perception (GO:0007600)	995	4	10.68	0.37	3.80E-02
		defense response to other organism (GO:0098542)	1053	4	11.31	0.35	2.02E-02
		proteolysis (GO:0006508)	1269	4	13.63	0.29	4.32E-03
		adaptive immune response (GO:0002250)	681	2	7.31	0.27	3.70E-02
		detection of stimulus (GO:0051606)	682	1	7.32	0.14	1.19E-02
